# Supplementary material for: Survey data on climate change adaptation and barriers to adoption among smallholder farmers in Nepal
Source: Data Brief. 2021 Nov 20;39:107620. doi: 10.1016/j.dib.2021.107620 (PMC8633867; doi:10.1016/j.dib.2021.107620)
Supplement: Supplementary file 2 [file mmc2.xlsx]

## Sheet: CODES
	QUESTIONNAIRE
		District [ ___________________ ] Municipality [ ________________ ]
	A.	FARM CHARACTERISTICS																		CODES
	1	What are the major crops you grow? Tick all that apply. Rice □, Maize □, Wheat □, Buckwheat □, Other(______________) □
	2	What area of land do you crop? Tick the relevant box.																		1: Rice, 2: Wheat, 3: Maize
			For Terai:				For Hills and Mountain:
			Under 0.5 ha □, 0.5 - 1 ha □, 1 - 1.5 ha □, 1.5-2 ha □, above 2 ha □				Under 10 ropani □, <10 – 20 ropani □, >20 - 30 ropani □, >30 – 40 ropani □, above 40 ropani □													(For Terai): 1: Under 0.5 ha, 2: 0.5 - 1 ha, 3: 1 - 1.5 ha, 4: 1.5-2 ha, 5: above 2 ha (For Hill and Mountain): 1: Under 10 ropani, 2: <10 – 20 ropani, 3: >20 - 30 ropani, 4: >30 – 40 ropani, 5: above 40 ropani
	3	For how many years have you been farming? Please tick the relevant box. Under 5 years □, 5 years – 10 years □, More than 10 years
	4	On what fraction of your farm do you grow the following crops? Tick the relevant box.
			Crop	Under 25 %		25% – under 50%		50% – under 75%		75% and above
			Rice Wheat Maize	□ □ □		□ □ □		□ □ □		□ □ □										1: Under 25 %, 2: 25% – under 50%, 3: 50% – under 75%, 4: 75% and above
	5	Do you own your farm (land ownership) outright? All □, Partly □, None □																		1: All, 2: Partly, 3: None
	6	Do you keep livestock? Yes □, No □. If No, go to Q 8.																		1: Yes, 2: No
	7	How many head of each type of livestock do you run? Please mention the number in the spaces provided. Buffalo [ ], Cow [ ], Goat/Sheep [ ], Chicken [ ], Pig [ ]
	8	Does your farm’s cereal crop production suffice your household’s food and livestock feed needs? Yes □, No □																		1: Yes, 2: No
	9	Do you sell cereal products from your farm? Yes □, No □																		1: Yes, 2: No
	10	Do you grow cash crops that directly go to market other than the cereals? Yes □, No □																		1: Yes, 2: No
	11	Do you receive cash from livestock? Yes □, No □																		1: Yes, 2: No
	12	Do you have any off-farm incomes? Yes □, No □																		1: Yes, 2: No
	13	Do you invest off-farm income in agricultural practices? Yes □, No □																		1: Yes, 2: No
	14	Can you access credit sources for farming practices? Yes □, Yes, to some extent □, No □.																		1: Yes, 2: Yes, to some extent, 3: No
	15	How far is the input purchase market (e.g. seeds, fertilizers) from your farm/house? [______] km
	16	If you sell any products to market, how far is the output market? □ km
	17	Are you a member of any local community cooperatives? Yes □, No □																		1: Yes, 2: No
	18	Do you belong to any farmer’s groups in the community? Yes □, No □																		1: Yes, 2: No
	19	What kind of farming do you practice? labour-intensive □, mechanised □																		1: labour-intensive, 2: mechanised
	B.	FARM MANAGEMENT PRACTICES
	20	What are the cropping schedules for the following crops? Please provide the date/time-window.
			Crop	Sowing/ transplanting		Harvesting
			Rice
			Wheat
			Maize
	21	Do you irrigate crops? Yes □, No □, if no go to question ­­­25.																		1: Yes, 2: No
	22	What is typical irrigation schedule for your farm (interval of subsequent irrigation in days)?
			Crop	Growth Phase (early season)			Maturity Phase (mid-season)			Senescence Phase (late season)										1: Twice in 7 days 2: Once in 7 days 3: Once in 10 days 4: Once in morethan 10 days time 0: No irrigation
			Rice
			Wheat
			Maize
	23	What fraction of land has reliable irrigation facility for different crops?
			Crop	No Irrigation	Under 25 %	25% – under 50%		50% – under 75%		75% and above										1: No Irrigation 2: Under 25 % 3: 25% – under 50% 4: 50% – under 75% 5: 75% and above
			Rice	□	□	□	□	□	□	□	□
			Wheat	□	□	□	□	□	□	□	□
			Maize	□	□	□	□	□	□	□	□
	24	Is the source of irrigation water independent of monsoon rain? Yes □, Moderately independent □, No □
	25	Do you practice any measures to preserve soil moisture in your farm? Tick all that apply. Mulching □, Dikes □, Pond for rainwater harvesting □, Agroforestry □, Other: [____________]
	26	Do you apply fertilizers or chemicals on your farm? Yes □, No □, if no go to question ­­­22.																		1: Yes, 2: No
	28	Have you changed the crop variety? Yes □, No □, if no go to question ­­­22.																		1: Yes, 2: No
	29	If you have changed the crop varieties, why did you do so? Circle the responses that apply.
			a. Change adopted because the new variety is high yielding variety c. Changes adopted because the new variety can tolerate more droughts b. Change adopted because the new variety performs good in less rainfall d. Changes adopted because the new variety has short crop cycle e. Changes adopted because the new variety has a better market value f. Changes adopted because the new variety has a better …																	1: Change adopted because the new variety is high yielding variety 2: Changes adopted because the new variety can tolerate more droughts 3: Change adopted because the new variety performs good in less rainfall 4: Changes adopted because the new variety has short crop cycle 5: Changes adopted because the new variety has a better market value 6: Changes adopted because the new variety has a better …
	30	How do you rate the soil fertility of your farm? Good □, Average □, Poor □																		1: Good, 2: Average, 3: Poor
	31	What do you think about the suitability of your farm to grow the following crops?
			Rice: Suitable □, Moderately suitable □, Not Suitable □ Wheat: Suitable □, Moderately suitable □, Not Suitable □ Maize: Suitable □, Moderately suitable □, Not Suitable □																	1: Suitable □, 2: Moderately suitable □, 3: Not Suitable □
	32	Do you do inter-cropping or mixed cropping? Yes □, No □
	33	What is the aim of mixed-cropping or inter-cropping? Circle all that apply.
			a. Maximising the land productivity b. Enrich nutrients to the main crop (e.g. inter/mix cropping N fixing crops) c. Provide shade to the main crop d. Control the loss of top soil e. If other, please mention:______________________________																	1: Maximising the land productivity 2: Enrich nutrients to the main crop (e.g. inter/mix cropping N fixing crops) 3: Provide shade to the main crop 4: Control the loss of top soil 5: If other, please mention:______________________________
	C.	PERCEPTION OF CLIMATE CHANGE
	36	Do you believe the statement that 'climate change is happening?' Please circle the response below.
			□ I don’t believe the statement □ I have lower level of belief on the statement □ The statement might be true □ I believe on the statement □ I strongly belief on the statement																	1: I don’t believe the statement 2: I have lower level of belief on the statement 3: The statement might be true 4: I believe on the statement 5: I strongly belief on the statement
	37	Considering the past 20 years, how do you compare current temperature to the temperature in the past? Please circle the response that best represents your experience.
			Statements Maximum temperature Minimum temperature			1 2 3 4 5 1 2 3 4 5														(1: Temperature getting substantially cooler, 3: not changed, 5: temperature getting substantially warmer)
	38	Considering the past 20 years, how do you compare current rainfall to the rainfall in the past? Please circle the response that best represents your experience.
			Statements Rainfall amount Days with rain			1 2 3 4 5 1 2 3 4 5														(1: Rainfall substantially decreased, 3: not changed, 5: Rainfall substantially increased)
	39	Considering the past 20 years, how do you feel about changes in droughts? Please circle the response that best represent your experience.																		1: Substantially increased, 3: not changed, 5: substantially decreased
			Number of drought events Duration of drought spells			1 2 3 4 5 1 2 3 4 5
	40	Considering the past 20 years, how did you feel about the extremities of changes? Please circle the response that best represent your experience.
			Statements Extreme hot days Extreme cold days Days with extremely heavy rains Severe droughts Flood events leading to inundation			1 2 3 4 5 1 2 3 4 5 1 2 3 4 5 1 2 3 4 5 1 2 3 4 5														1: Substantially increased, 3: not changed, 5: substantially decreased
	41	Considering the past 20 years, how do you feel about climate variability? Please circle the response that best represents your experience.
			Statements I feel that the onset of rainy season in getting less predictable I feel that the retreat of rainy season in getting less predictable I feel that the temporal distribution of rainfall is getting less predictable					1 2 3 4 5 1 2 3 4 5 1 2 3 4 5												1: Strongly disagree, 3: Undecided, 5: Strongly agree
	D.	KNOWLEDGE OF CLIMATE CHANGE IMPACTS ON CROPS
	42	Over last 20 years, how do you perceive the impact of climate change on crops and yields? Please circle the responses which most accurately reflects the extent to which you agree or disagree with each statement.
			Statements High in-season temperature increases yield. Low amount of in-season rain detriments crop yield Low number of rain days detriments crop yield Climate change increases incidences of insect and pest infestation imparting yield						1 2 3 4 5 1 2 3 4 5 1 2 3 4 5 1 2 3 4 5											1: Strongly disagree, 2: Disagree , 3: Undecided, 4: Agree, 5: Strongly agree
	E.	CLIMATE RISK EXPERIENCE
	43	How do you feel about your experience of weather induced or climatic risks? Please circle the responses which most accurately reflects the extent to which you agree or disagree with each statement.
			Statements I have experienced climate risks that caused detriment to crop yields Climate impacts substantially challenged the subsistence of my family Compromised food consumption detriment health condition of my family I had to run in debt for maintaining the livelihood for loss of crop yield							1 2 3 4 5 1 2 3 4 5 1 2 3 4 5 1 2 3 4 5										1: Strongly disagree, 2: Disagree , 3: Undecided, 4: Agree, 5: Strongly agree
	F.	SUBJECTIVE NORMS AND GOVERNMENT POLICIES
	44	How do you feel about the expectations of other people and government related to you regarding your climate change adaptation actions? Please circle the responses which most accurately reflects the extent to which you agree or disagree with each statement.
			Statements Willing to take adaptive actions as my peer group wants me to do it Willing to take adaptive actions as my family members want me to do it Willing to take adaptive actions as my government aims to increase production I should conduct adaptive measures since government policies requires me do that							1 2 3 4 5 1 2 3 4 5 1 2 3 4 5 1 2 3 4 5										1: Strongly disagree, 2: Disagree , 3: Undecided, 4: Agree, 5: Strongly agree
	G.	INCENTIVES
	45	How do you feel about the available incentives for climate change adaptation actions to smallholder farmers? Please circle the responses which most accurately reflects the extent to which you agree or disagree with each statement.
			Statements The government provides free technical support in identifying resilient crop varieties for my land Government subsidises agricultural insurance to protect farmers from climate impacts Government subsidises on improved seed and fertilisers to the smallholder farmers to adapt to climate change impacts Government provides financial and material supports for soil and water conservation to …										1 2 3 4 5 1 2 3 4 5 1 2 3 4 5 1 2 3 4 5							1: Strongly disagree, 2: Disagree , 3: Undecided, 4: Agree, 5: Strongly agree
	H.	PERCEIVED PROBABILITY OF OCCURRENCE OF RISK EVENTS
	46	How do you perceive the probability of occurrence of events that are likely to impact your smallholder farming practices in the future? Please circle the responses which most accurately reflects the extent to which you perceive probabilities of each events.
			Statements: Probability of occurrence severe temperature is high Deficit rainfall is highly probable to cause water stress for crops Severity of prolonged drought is likely to be more frequent Monsoon shifting is highly probable in the years to come							1 2 3 4 5 1 2 3 4 5 1 2 3 4 5 1 2 3 4 5										1: Strongly disagree, 2: Disagree , 3: Undecided, 4: Agree, 5: Strongly agree
	I.	PERCEIVED SEVERITY OF CLIMATIC RISK IMPACTS ON CROPS
	47	How do you perceive the severity of events that are likely to impact your smallholder practice in future? Please circle the responses which most accurately reflects the extent to which you perceive probabilities of each events.
			Statements: Severity of temperature has increased at a level to impact crop Deficit rainfall is causing water stress for crops Severity of prolonged drought is increasing on crops Shifting monsoon severely impacts crop production							1 2 3 4 5 1 2 3 4 5 1 2 3 4 5 1 2 3 4 5
	J.	IMPACTS ON SYSTEMS RELATED TO SMALLHOLDER AGRICULTURE
	48	How do you perceive the likely impact of future climate to the following related systems? Please circle the responses which most accurately reflects your perception.
			Natural resources (e.g. forest) is likely to be impacted by climate change Climate change is likely to impact livestock Water sources are likely to be impacted by climate change Climate change is likely to impact minor crops (e.g. legumes)							1 2 3 4 5 1 2 3 4 5 1 2 3 4 5 1 2 3 4 5										1: Strongly disagree, 2: Disagree , 3: Undecided, 4: Agree, 5: Strongly agree
	K.	KNOWLEDGE, EFFICACY, COST, AND INTENTIONS TO ADAPTION
	49	How do you feel about the knowledge, efficacy, cost and intentions to the following adaptation actions? Please circle the respective numbers.
			Have knowledge of adaptation options Knowledge of the adaptation options in crop management Knowledge of adaptation options on input management Knowledgeable on irrigation management Knowledge of adaptation options in related sub-systems						1 2 3 4 5 1 2 3 4 5 1 2 3 4 5 1 2 3 4 5											1: Strongly disagree, 2: Disagree , 3: Undecided, 4: Agree, 5: Strongly agree
			Perceived Self-efficacy to practice Adaptation Self-efficacy to implement adaptation options on CM Self-efficacy to implement adaptation options on IM Self-efficacy on irrigation management Self-efficacy in management of related sub-systems						1 2 3 4 5 1 2 3 4 5 1 2 3 4 5 1 2 3 4 5											1: Strongly disagree, 2: Disagree , 3: Undecided, 4: Agree, 5: Strongly agree
			Perceived Adaptation Efficacy Implementation of AO on crop management can mitigate climate risk Adaptation options on input management are effective to mitigate risk Irrigation management options are effective in mitigating climate risk AO in related sub-systems reduces the risk in smallholder systems						1 2 3 4 5 1 2 3 4 5 1 2 3 4 5 1 2 3 4 5											1: Strongly disagree, 2: Disagree , 3: Undecided, 4: Agree, 5: Strongly agree
			Perceived Adaptation Cost Perceived cost of adaptation options on crop management is high Perceived cost of adaptation options on input management is high Perceived cost of irrigation management is high Perceived cost of adaptation options in related sub-systems is high						1 2 3 4 5 1 2 3 4 5 1 2 3 4 5 1 2 3 4 5											1: Strongly disagree, 2: Disagree , 3: Undecided, 4: Agree, 5: Strongly agree
	L.	ADAPTATION BARRIERS
	52	How do you feel about the following dimensions as a barrier to the adaptation? Please circle the most relevant response.
			Social barriers Availability of farm labour Collective adaptation decisions among farmers Adaptation belief Reliance on fate (fatalism)					1 2 3 4 5 1 2 3 4 5 1 2 3 4 5 1 2 3 4 5												1: Not a barrier, 5: Significant barrier
			Economic Barriers Cost of farm inputs Access to credit Reach to govt subsidy Farm size for big investments					1 2 3 4 5 1 2 3 4 5 1 2 3 4 5 1 2 3 4 5												1: Not a barrier, 5: Significant barrier
			Environmental Barriers Availability of local resources for farm Wildlife crop raiding (Un)certainity of weather patterns Access to water for irrigation Soil fertility for major cereal crops Land suitability for cereal production Potential for change in farm management					1 2 3 4 5 1 2 3 4 5 1 2 3 4 5 1 2 3 4 5 1 2 3 4 5 1 2 3 4 5 1 2 3 4 5												1: Not a barrier, 5: Significant barrier
			Governance and Institutional Barriers Crop insurance Land ownership/ tenure Availability of farm inputs Availability of ag. extension services Access to agricultural markets Government programs and policies					1 2 3 4 5 1 2 3 4 5 1 2 3 4 5 1 2 3 4 5 1 2 3 4 5 1 2 3 4 5												1: Not a barrier, 5: Significant barrier
			Techno Informational Barriers Access to timely weather information Knowledge about drought resistant crop varieties Access to information about climatic impacts Availability of appropriate farming technologies					1 2 3 4 5 1 2 3 4 5 1 2 3 4 5 1 2 3 4 5												1: Not a barrier, 5: Significant barrier
	M.	ADAPTATION DECISIONS
	55	What are the key actions/decisions you have practiced to adapt to climatic impacts? Please circle the responses that most accurately represent your actions.
			Crop Adjustment Change in crop type (varieties) Crop drought-tolerant varieties Crop high value varieties Crop high yielding varieties Multi-cropping Crop diversification Improved seed					1 2 3 4 5 1 2 3 4 5 1 2 3 4 5 1 2 3 4 5 1 2 3 4 5 1 2 3 4 5 1 2 3 4 5												1: Not practiced, 5: Practiced in full scale
			Farm Management Changing planting dates Changing timing of fertilisation Adapting irrigation schedule Soil conservation & erosion control Invest on Irrigation/rainwater harvesting					1 2 3 4 5 1 2 3 4 5 1 2 3 4 5 1 2 3 4 5 1 2 3 4 5												1: Not practiced, 5: Practiced in full scale
			Fertilisation Management. Adjustment in fertiliser application Adjustment in manure application					1 2 3 4 5 1 2 3 4 5												1: Not practiced, 5: Practiced in full scale
			Non-farm Adjustments Cash crops Seasonal migration (during crop offseason) Off-season cropping Rely more on livestock Insurance					1 2 3 4 5 1 2 3 4 5 1 2 3 4 5 1 2 3 4 5 1 2 3 4 5												1: Not practiced, 5: Practiced in full scale
			Off-farm Adjustments Discontinue cropping Rely more on off-farm interventions Selling/rent-out farm land Long-term migration (aboard/city/India) Abandon cultivating less profitable crops Farming on marginal land					1 2 3 4 5 1 2 3 4 5 1 2 3 4 5 1 2 3 4 5 1 2 3 4 5 1 2 3 4 5												1: Not practiced, 5: Practiced in full scale
	N.	SOCIO-DEMOGRAPHIC INFORMATION
	58	Which age group do you belong to? Age: 18 – 35 years □, Above 35 years – under 60 years □, 60 years and above □
	59	What is your gender? Male □, Female □, Other □
	60	Who heads your household? Male □, Female □, Other □
	61	What is your household size? Four or less □, 5-6 □, 7 and above □
	62	What is your level of education? No formal education □, Primary education □, Secondary school □, Tertiary □
	63	Have you ever attended in the trainings related to climate change adaptation in the past three years? Yes □, No □, if yes, how many? □
	64	What is the highest level of education that your family member attained? No formal education □, Primary education □, Secondary school □, Tertiary □
	65	How many members of your family above 18 work in other occupations? [ ], if any answer Q 63.
	66	Where are these members working? district □, major cities in NP □, India □, abroad □
	67	How many parcels of land do you farm on? Please tick the relevant box. Les than 5 □, 5 – 10 □, 10 and more □
	68	What is the level of your household’s annual earnings in NPR? No monetary income □, Under 20,000 □, 20,000 - 50,000 □, 50,000-100,000 □, >100,000 □

## Sheet: FARM CHARACTERISTICS
	Farm characteristics
	Major Crops	Smallholder size	Years of Farming experience	Proportion of farm under different crops			Land tenure	Do you keep cattle?	Livestock population						Food sufficiency	Sell farm products	Cash crop production	Cash from livestock	off-farm incomes	Investment of off-farm income	Credit access for farm	Trust on lending/borrowing money	Market distance	Cooperative membership	Farmers Group Membership	Attendance in meetings	Trust on orgnisations for support when needed	Sustained support from the organisations	Number of affiliations	Farming Practice	Ownership of Equipments/farm machinery	Reciprocal farm labor	Irrigation	Rice: Irrigation frequency			Wheat: Irrigation frequency			Maize: Irrigation frequency			Rice: IRR coverage	Wheat: IRR coverage	Maize: IRR coverage	Monsoon dependency	Farm moisture conservation practices	Fertiliser application	Manure application
				Rice	Wheat	Maize
UNIQUE ID				1 = Under 25 %, 2 = 25% – under 50% 3 = 50% – <75% , 4 = 75% & above					Buffalo	Cow	Goat/Ship	Chicken	Pig	Other																				early season	mid-season	late season	early season	mid-season	late season	early season	mid-season	late season
92B33BCB	2, 3	1	3		4	4	2	1	0	0	4	1	0	0	2	2	2	1	1	1	1	1	1	1	2	1	2	1	3	1	4	5	1	0	0	0	1	0	0	0	0	0		1	1	1	5, 6	1	1
C35CBCFE	1, 2, 3	4	3	1	4	4	1	1	1	6	22	0	2	1	1	2	2	2	1	2	1	1	1	1	2	2	1	3	4	1	4	5	1	1	1	1	0	0	0	0	0	0	5	1	1	1	2	1	1
0DADD3B9	1, 3	1	2	1		4	1	1	0	1	4	5	0	0	1	1	1	1	1	1	1	3	1	2	2	1	2	1	3	1	4	5	1	1	1	1	0	0	0	0	0	0	4		1	1	5	1	1
9CF8C988	1, 2, 3	2	2	2	3	1	1	1	0	4	3	3	0	0	2	2	2	2	2	1	1	1	2	1	2	2	1	2	4	1	4	5	1	1	1	1	4	0	0	0	0	0	4	3	1	1	3, 5	1	1
7288E057	1, 2	1	2	4	4		1	1	2	0	1	0	0	0	2	2	2	2	1	2	1	1	1	1	2	3	2	3	4	1	4	5	1	1	1	1	4	0	0	0	0	0	4	3		1	6	1	1
F807554D	1, 2, 3	4	3	2	3	1	1	1	0	9	5	0	0	0	1	2	2	2	1	2	1	1	2	1	2	2	1	1	4	1	4	2	1	1	1	1	0	0	0	0	0	0	4	3	1	1	3	1	1
5AF10B7B	1, 2, 3	1	3	3	4	1	1	1	1	1	3	0	0	0	2	2	2	2	1	2	1	1	1	1	2	3	1	2	3	1	4	4	1	1	1	1	0	0	0	0	0	0	4	4	1	1	3, 5	2	1
8DF7E643	1, 2, 3	1	3	3	4	1	1	1	1	1	3	0	0	0	2	2	2	2	2	2	1	1	1	1	2	4	3	3	4	1	4	2	1	1	1	1	0	0	0	0	0	0	4	3	1	1	2	1	1
091EAF50	1, 2	1	3	2	4		2	1	0	2	4	0	0	0	2	2	2	2	1	2	1	1	1	2	2	1	3	3	3	1	4	5	1	1	1	1	0	0	0	0	0	0	1	1		1	1	1	1
9E74F1B9	1, 2, 3	1	3	3	4	1	1	1	0	2	7	0	0	0	2	2	2	2	1	2	1	1	1	2	1	1	3	2	3	1	4	5	1	1	1	1	0	0	0	0	0	0	1	1	1	1	4	1	1
CF5A4105	1, 2	1	3	3	3		1	1	0	2	9	0	0	0	2	2	2	1	2	2	1	1	2	1	2	2	2	1	4	1	4	5	1	1	1	1	0	0	0	0	0	0	1	1		1	4	1	1
2BDB0AE3	2, 3	1	3		4	4	2	1	0	2	4	1	0	0	2	1	1	2	1	1	1	1	1	2	2	1	2	1	3	1	4	1	1	0	0	0	4	4	0	0	0	0		1	1	3	4	1	1
1473CCCB	1, 2, 3	1	3	4	4	1	1	1	0	3	1	0	0	0	2	2	2	1	1	1	1	3	1	1	1	3	3	3	2	1	4	4	1	1	1	1	0	0	0	0	0	0	5	5	1	1	1	1	1
22A81DF6	1, 2	1	3	4	4		1	1	1	1	2	0	0	0	2	2	2	1	1	1	1	1	1	2	2	2	2	1	4	1	4	4	1	1	1	1	4	0	0	0	0	0	5	5		1	1	1	1
17E334E8	1, 2, 3	1	2	2	4	3	1	1	0	4	2	0	0	0	2	2	2	2	2	2	1	1	1	1	1	2	3	3	2	1	4	4	1	1	1	1	4	0	0	0	0	0	1	1	1	1	1	1	1
9C68F497	2, 3	2	3		4	4	1	1	0	2	2	4	0	0	2	2	2	2	1	2	1	1	3	1	2	4	2	1	3	1	4	2	1	0	0	0	0	0	0	0	0	0		1	1	1	2, 4	1	1
43275A10	1, 2, 3	2	3	2	4	3	1	1	0	6	1	0	0	0	2	2	2	2	1	2	1	1	2	2	2	2	2	2	4	1	4	5	1	1	1	1	0	0	0	0	0	0	5	1	1	1	2	2	1
9F18EC53	1, 2	3	3	2	3		1	1	1	2	0	0	0	0	2	2	2	2	1	2	1	1	2	2	1	1	1	1	4	1	4	5	1	1	1	1	0	0	0	0	0	0	2	1		1	2, 4	1	1
6EF7379D	1, 2	3	3	2	2		2	1	0	6	6	0	0	0	2	2	2	1	2	1	1	1	1	1	2	2	2	1	3	1	4	5	1	1	1	1	4	4	0	0	0	0	5	4		3	2	1	1
00E5F9DD	2, 3	1	3		4	4	2	1	0	2	4	1	0	0	2	2	2	1	1	2	1	1	1	1	2	2	2	1	3	1	4	5	1	0	0	0	4	0	0	0	0	0		1	1	2	5, 6	1	1
991D3B33	1, 2, 3	4	3	1	4	4	3	1	0	6	15	0	0	0	1	2	2	1	1	2	1	2	1	1	2	2	1	3	4	1	4	5	1	1	1	1	4	4	0	0	0	0	5	1	1	3	2	1	1
AEFC3190	1, 3	1	2	1		0	1	1	0	1	4	5	0	0	1	1	1	1	1	2	1	1	1	2	2	1	2	1	3	1	4	5	1	2	2	2	0	0	0	0	0	0	4		1	1	5	1	1
F91114E7	1, 2, 3	2	2	2	3	1	2	1	0	4	3	3	0	0	2	2	2	2	2	2	1	1	2	1	2	2	1	2	4	1	4	5	1	1	1	1	4	0	0	0	0	0	4	3	1	2	3, 5	1	1
CBFAEE31	1, 2	1	2	4	4		1	1	2	0	1	0	0	0	1	1	1	1	1	1	1	1	1	2	2	1	2	3	4	1	4	5	2	0	0	0	0	0	0	0	0	0	4	3		1	6	2	1
82DA3D97	1, 2, 3	4	2	2	3	1	3	1	0	9	5	0	0	0	2	2	2	2	1	2	1	2	2	1	2	2	1	1	4	1	4	5	1	1	1	1	4	4	0	0	0	0	4	3	1	3	3	1	1
865CA83B	1, 2, 3	1	2	3	4	1	1	1	1	1	3	0	0	0	2	2	2	2	1	2	1	1	2	1	2	3	1	2	3	1	4	5	1	2	2	2	0	0	0	0	0	0	4	4	1	1	3, 5	1	1
555B9CC3	1, 2, 3	1	3	3	4	1	1	1	1	1	3	0	0	0	1	2	2	2	2	1	1	1	3	1	2	2	3	3	4	1	4	2	2	0	0	0	0	0	0	0	0	0	4	3	1	1	2	2	1
67E9E831	1, 2	1	2	2	4		1	1	0	2	4	0	0	0	2	2	2	2	1	1	1	1	1	1	2	2	3	3	3	1	4	4	1	2	2	2	0	0	0	0	0	0	1	1		2	1	2	1
26DA4B20	1, 2, 3	1	3	3	4	1	1	1	0	2	7	0	0	0	2	2	2	2	1	1	1	1	1	1	1	4	3	2	3	1	4	2	1	2	2	2	0	0	0	0	0	0	1	1	1	1	4	2	1
3046E52C	1, 2	1	3	3	3		1	1	0	2	9	0	0	0	2	2	2	1	2	2	1	1	2	1	2	2	2	1	4	1	4	5	1	1	1	1	0	0	0	0	0	0	1	1		1	4	1	1
F7BE2449	2, 3	1	3		4	4	1	1	0	2	4	1	0	0	2	2	2	2	1	1	1	1	1	1	2	2	2	1	3	1	4	2	2	0	0	0	0	0	0	0	0	0		1	1	1	4	2	1
A064A7E6	1, 2, 3	1	3	4	4	1	1	1	0	3	1	0	0	0	2	2	1	2	1	2	1	1	1	1	1	2	3	3	2	1	4	5	1	1	1	1	4	4	0	0	0	0	5	5	1	1	1	1	1
5C40851B	1, 2	1	3	4	4		2	1	1	1	2	0	0	0	2	2	2	2	1	2	1	1	1	1	2	3	2	1	4	1	4	5	1	2	2	2	0	0	0	0	0	0	5	5		1	1	1	1
7ABFFA5B	1, 2, 3	1	2	2	4	3	1	1	0	4	2	0	0	0	2	2	2	2	2	2	1	1	1	1	1	1	3	3	2	1	4	3	1	1	1	1	4	4	0	0	0	0	1	1	1	1	1	1	1
AD862B23	2, 3	2	2		4	4	2	1	0	2	2	4	0	0	1	2	2	1	1	2	1	1	2	1	2	2	2	1	3	1	4	5	1	0	0	0	0	0	0	0	0	0		1	1	1	2, 4	1	1
E5D0894D	1, 2, 3	2	2	2	4	3	1	1	0	6	1	0	0	0	1	2	2	2	1	2	1	1	2	1	2	1	2	2	4	1	4	3	1	1	1	1	4	0	0	0	0	0	5	1	1	1	2	1	1
87F4B5A4	1, 2	3	3	2	3		1	1	1	2	0	0	0	0	1	1	2	1	1	2	1	1	2	1	1	1	1	1	4	1	1	1	1	1	1	1	1	0	0	0	0	0	2	1		2	2, 4	2	1
3909FD82	1, 2	3	3	2	2		2	1	0	6	6	0	0	0	1	2	2	2	2	2	1	1	1	1	2	2	2	1	3	1	4	1	1	1	1	1	4	4	4	0	0	0	5	4		1	2	2	1
AAE542B2	1, 2, 3	2	3	3	4	2	1	1	0	1	0	0	0	0	1	2	2	2	1	1	1	1	3	1	1	2	3	3	2	1	4	2	1	2	2	2	0	0	0	0	0	0	4	4	1	1	1	2	1
C25E467A	1, 2	1	2	4	4		1	1	0	1	0	0	0	0	1	1	1	2	1	1	2	1	2	2	1	5	3	3	2	1	2	1	1	1	1	1	4	4	4	0	0	0	5	5		2	2	2	1
0E918274	1, 2	1	2	4	4		1	1	0	2	4	0	0	0	2	2	2	2	1	2	1	1	3	2	2	5	3	2	3	1	4	4	1	3	3	3	4	4	4	0	0	0	5	5		1	2	1	1
E4DAE519	1, 2	1	3	4	4		1	1	0	3	0	2	0	0	2	2	2	2	1	2	2	1	2	2	2	2	1	2	3	1	4	5	2	0	0	0	0	0	0	0	0	0	5	5		1	2	2	1
EF8A4454	1, 2, 3	3	3	3	3	3	1	1	1	1	0	0	0	0	1	2	2	2	2	1	1	1	1	2	2	5	2	2	4	1	4	3	1	1	1	1	4	4	4	0	0	0	2	1	1	1	2	1	1
D75048DD	1, 2, 3	1	3	2	3	1	1	1	2	2	5	15	0	0	2	2	2	1	1	1	1	1	1	2	1	5	3	3	2	1	4	5	1	1	1	1	4	4	4	0	0	0	1	1	1	1	4	1	1
4431C8BC	1, 2, 3	3	3	2	3	1	1	1	1	4	4	1	0	0	1	2	2	2	2	1	1	1	1	1	2	2	1	1	3	1	4	1	1	0	0	0	0	0	0	0	0	0	4	1	1	1	3	2	1
AA9E8C66	1, 2, 3	1	3	1	3	1	1	1	1	6	2	0	0	0	1	2	2	2	1	2	1	1	3	1	1	2	3	2	4	1	4	2	1	2	2	2	0	0	0	0	0	0	3	1	1	1	2	1	1
B46720E4	1, 2, 4	2	2	2	3		1	1	0	2	2	0	0	0	1	1	1	2	1	1	1	1	3	2	2	5	1	2	5	1	2	1	1	2	2	2	0	0	0	0	0	0	5	1		1	2	1	1
C97AE9BE	1, 2, 4	3	3	2	3		1	1	2	4	4	0	0	0	2	2	2	2	1	2	1	1	3	1	2	2	2	2	4	2	4	2	1	1	1	1	4	4	0	0	0	0	5	1		3	2	1	1
290FF117	1, 2, 5	1	3	1	3		1	1	0	5	6	2	0	0	2	2	1	2	1	2	1	1	3	1	1	2	2	2	4	1	4	5	1	1	1	1	4	4	0	0	0	0	4	1		3	2	1	1
C60BD8F1	1, 2, 5	3	3	2	3		1	1	1	3	6	2	0	0	2	2	2	2	1	2	1	1	3	1	2	2	2	2	4	1	4	3	1	1	1	1	4	4	4	0	0	0	5	3		3	2, 5	1	1
F8D4F929	1, 2, 5	2	2	2	3		1	1	0	2	2	0	0	0	2	2	2	2	1	2	1	1	3	1	2	1	2	2	5	2	4	3	1	1	1	1	4	4	4	0	0	0	5	3		3	4	1	1
60B43C1C	1, 2, 3	2	2	2	3	1	1	1	1	6	2	0	0	0	1	2	2	1	2	2	1	1	3	1	2	2	2	1	4	1	4	5	2	0	0	0	0	0	0	0	0	0	3	1	1	1	2, 3	2	1
37A5E117	1, 2, 3	2	2	3	3	2	2	1	6	2	25	0	0	0	1	2	2	2	1	2	1	1	3	2	2	5	3	3	3	1	4	4	1	1	1	1	4	4	4	0	0	0	4	1	1	1	4	2	1
182C95B9	1, 2, 3	2	3	2	3	1	1	1	2	4	4	0	0	0	2	2	2	2	1	2	1	1	3	2	2	2	2	3	4	1	4	5	1	1	1	1	1	0	0	0	0	0	5	1	1	1	2	2	1
6F9AD6EC	1, 2, 3	2	3	3	4	1	1	1	0	8	1	0	1	0	1	2	2	2	1	1	1	1	3	2	1	5	3	3	3	1	4	2	1	1	1	1	0	0	0	0	0	0	4	1	1	1	2	2	1
956F585B	1, 2, 4	2	3	2	3		1	1	0	2	2	0	0	0	2	2	1	2	1	2	1	1	3	1	2	2	1	2	5	1	4	5	1	2	2	2	0	0	0	0	0	0	5	1		1	2	2	1
F0C0F284	1, 2, 4	3	3	2	3		1	1	2	4	4	0	0	0	2	2	2	2	1	2	1	1	3	1	2	3	2	2	4	1	4	3	1	1	1	1	4	4	0	0	0	0	5	1		3	2	1	1
2816F815	1, 2, 5	1	2	1	3		1	1	0	5	6	2	0	0	2	2	2	2	1	2	1	1	3	1	1	1	2	2	4	1	4	3	1	1	1	1	4	4	4	0	0	0	4	1		3	2	1	1
03BD1F40	1, 2, 5	3	2	2	3		1	1	1	3	6	2	0	0	1	2	2	1	1	2	1	1	3	1	2	2	2	2	4	2	4	5	1	1	1	1	4	4	4	0	0	0	5	3		3	2, 5	1	1
90F5EDE2	1, 2, 5	2	2	2	3		1	1	0	2	2	0	0	0	1	2	2	1	1	2	1	1	3	1	2	2	2	2	5	1	4	5	1	3	3	3	4	4	4	0	0	0	5	3		1	4	1	1
42FE8B6D	1, 2, 3	1	2	2	3	1	1	1	1	6	2	0	0	0	1	2	2	2	2	1	1	1	3	1	2	1	2	1	4	1	4	3	1	1	1	1	4	4	4	0	0	0	3	1	1	1	2, 3	1	1
7A6E12EE	1, 2, 3	2	2	3	3	2	1	1	3	2	20	0	0	0	1	1	2	1	1	1	1	1	3	1	2	1	3	3	3	1	2	1	1	1	1	1	4	4	4	0	0	0	4	1	1	1	4	1	1
8F84D4CE	1, 2, 3	2	3	2	3	1	1	1	2	4	4	0	0	0	2	2	2	2	1	1	1	1	3	1	2	2	2	3	4	1	1	5	1	0	0	0	0	0	0	0	0	0	5	1	1	1	2	2	2
0332D6C7	1, 2	1	3	4	4		1	1	0	1	0	0	0	0	1	2	2	2	1	1	2	1	2	1	1	1	3	3	2	1	4	5	1	2	2	2	0	0	0	0	0	0	5	5		1	2	2	1
9A518A4A	1, 2	1	3	4	4		1	1	0	2	4	0	0	0	1	2	2	1	1	2	1	1	3	1	1	1	3	2	3	1	4	5	1	2	2	2	0	0	0	0	0	0	5	5		1	2	1	1
A76A3C4A	1, 2	1	3	4	4		2	1	0	3	0	2	0	0	1	2	1	2	1	1	2	1	3	2	2	2	1	2	3	1	4	5	1	2	2	2	0	0	0	0	0	0	5	5		1	2	2	1
D012009F	1, 2, 3	3	3	3	3	3	1	1	1	1	0	0	0	0	1	2	2	2	2	2	1	1	1	2	2	5	2	2	4	1	4	3	1	1	1	1	4	4	4	0	0	0	2	1	1	3	2	2	1
663E9146	1, 2, 3	1	3	2	3	1	1	1	2	1	3	15	0	0	2	2	2	1	1	1	1	1	1	1	1	1	3	3	2	1	4	1	1	2	2	2	4	4	0	0	0	0	1	1	1	1	4	2	1
C5A77DD0	1, 2, 3	1	3	3	4	1	1	1	1	4	2	0	0	0	1	2	2	1	1	1	1	1	3	1	2	2	1	1	5	1	4	5	1	1	1	1	4	4	0	0	0	0	4	4	1	1	2	1	1
B7170390	1, 2, 3	2	3	3	4	2	1	1	0	3	0	0	0	0	1	2	2	2	1	2	1	1	3	2	2	1	1	1	3	1	4	5	1	2	2	2	4	4	4	0	0	0	5	5	1	1	2	1	1
B12BE81D	1, 2, 3	1	3	1	3	2	1	1	1	1	0	0	0	0	2	2	2	1	1	1	1	1	3	1	2	1	2	1	6	1	4	5	1	1	1	1	4	4	0	0	0	0	5	3	1	1	2, 4	1	1
C32E1625	1, 2, 3	1	3	2	4	2	1	1	2	3	2	0	0	0	2	2	1	1	1	2	1	1	3	1	2	1	1	1	3	1	4	3	1	1	1	1	4	4	4	0	0	0	4	1	1	3	2	2	1
7A2AEED1	1, 2, 3	1	3	4	4	1	1	1	1	3	0	0	0	0	1	2	1	1	1	1	1	1	3	2	2	1	2	1	4	1	4	4	1	2	2	2	4	4	0	0	0	0	4	4	1	1	1, 2	2	1
B4D81CE7	1, 2, 3	2	2	3	4	3	1	1	2	4	2	0	0	0	1	2	1	2	1	2	2	1	1	1	2	1	2	1	3	1	4	3	2	0	0	0	0	0	0	0	0	0	3	2	1	1	2	2	1
6F2B4CFC	1, 2, 3	3	3	3	4	2	1	1	0	2	0	0	0	0	2	2	2	1	2	1	1	1	1	1	2	1	1	2	3	1	4	4	2	0	0	0	0	0	0	0	0	0	2	2	1	1	2, 4	2	1
9763B985	1, 2	3	3	3	4		1	1	2	4	5	0	0	0	2	2	2	1	1	2	2	1	1	1	2	1	3	2	4	1	4	2	2	0	0	0	0	0	0	0	0	0	2	1		1	2	2	1
E6266673	1, 2, 3	2	2	3	4	1	2	1	2	1	4	0	0	0	2	2	1	1	1	2	2	1	1	1	1	1	2	3	1	1	4	5	1	1	1	1	4	4	4	0	0	0	4	3	1	1	2, 3	2	1
DBA1DF2A	1, 2	1	3	4	4		1	1	1	1	0	0	0	0	2	2	2	2	2	1	2	1	1	1	2	2	1	1	4	1	4	4	1	2	2	2	0	0	0	0	0	0	5	5		1	5	2	1
AAB734FB	1, 2	1	2	1	4		2	2	4	2	4	0	0	0	2	2	1	1	1	1	1	1	3	1	2	2	3	1	5	1	4	1	1	2	2	2	0	0	0	0	0	0	3	3		1	3, 4	2	1
A3D607C3	2, 3	2	3		4	4	1	1	0	0	8	0	0	0	2	2	2	2	1	2	1	1	3	1	2	3	3	2	3	1	4	5	1	0	0	0	4	4	4	0	0	0		1	1	3	4	2	1
ABA29A05	1, 2	2	3	2	4		1	1	3	0	35	8	0	0	2	1	2	2	1	1	1	1	3	1	1	3	3	3	2	1	4	5	1	2	2	2	4	4	0	0	0	0	1	1		1	2, 4, 5	2	1
4EA5EC1C	1, 2, 3	1	3	3	4	1	1	1	0	4	0	0	0	0	1	2	2	2	2	2	1	1	2	1	2	4	2	3	2	1	4	5	1	2	2	2	4	4	4	0	0	0	1	1	1	1	4	1	1
7B09C1E2	1, 2, 3	1	3	3	4	2	1	1	0	2	0	0	0	0	1	1	1	1	2	1	1	1	3	1	2	3	1	2	3	1	4	4	1	1	1	1	4	4	0	0	0	0	2	2	1	1	2, 4	1	1
508EC8B7	1, 2	1	2	3	4		1	1	2	4	5	0	0	0	2	2	2	2	1	2	1	1	3	2	2	5	3	2	4	1	4	1	1	2	2	2	4	4	4	0	0	0	2	1		1	2	1	1
DBA6DABB	1, 2, 3	2	3	3	4	1	1	1	2	1	4	0	0	0	1	2	2	2	1	2	1	1	1	1	2	2	2	3	1	1	4	4	1	1	1	1	4	4	0	0	0	0	4	3	1	1	2, 3	1	1
BD871D57	1, 2	3	3	4	4		2	1	1	1	0	0	0	0	1	2	2	1	2	2	1	1	1	1	2	1	1	1	4	1	4	5	1	2	2	2	0	0	0	0	0	0	5	5		1	5	1	1
554621D6	1, 2	3	3	1	4		1	2	4	2	4	0	0	0	1	2	1	2	1	2	2	1	1	2	2	2	3	1	5	1	4	5	1	1	1	1	4	4	0	0	0	0	3	3		1	3, 4	1	1
94CED78C	1, 2, 3	2	3	3	4	1	2	1	1	4	2	0	0	0	1	2	2	2	1	2	1	1	1	2	1	5	1	1	5	1	4	2	1	2	2	2	0	0	0	0	0	0	4	4	1	1	2	1	1
F6468C2F	1, 2, 3	1	3	3	4	2	1	1	0	3	0	0	0	0	2	2	2	1	2	2	2	1	1	1	2	1	1	1	3	1	4	1	1	1	1	1	4	0	0	0	0	0	5	5	1	1	2	1	1
617C7053	1, 2, 3	2	3	1	3	2	1	1	1	1	0	0	0	0	1	2	1	1	1	2	1	1	3	2	2	1	2	1	6	1	4	1	1	1	1	1	1	0	0	0	0	0	5	3	1	2	2, 4	2	1
50CA1CCB	1, 2, 3	2	2	2	4	2	2	1	2	3	2	0	0	0	1	2	1	2	2	2	2	1	3	1	2	1	1	1	3	1	4	3	1	1	1	1	4	4	4	0	0	0	4	1	1	1	2	2	1
A7C238A5	1, 2, 3	2	3	1	3	2	1	1	1	1	0	0	0	0	2	2	2	1	1	1	2	1	3	1	2	1	2	1	6	1	4	4	1	2	2	2	0	0	0	0	0	0	5	3	1	1	2, 4	2	1
CFF3B4BE	1, 2, 3	2	3	2	4	2	1	1	2	3	2	0	0	0	2	2	2	1	1	2	2	1	3	1	2	1	1	1	3	1	4	1	1	1	1	1	4	4	0	0	0	0	4	1	1	1	2	1	1
93134985	1, 2, 3	2	2	4	4	1	2	1	1	3	0	0	0	0	2	2	1	1	2	2	2	1	3	1	1	1	2	1	4	1	4	5	1	2	2	2	0	0	0	0	0	0	4	4	1	1	1, 2	1	1
BD57B815	1, 2, 3	1	3	3	4	3	1	1	2	4	2	0	0	0	2	2	2	1	1	2	1	1	1	1	2	1	2	1	3	1	4	5	1	1	1	1	4	0	0	0	0	0	3	2	1	1	2	1	1
7899B240	1, 2, 3	1	3	3	4	2	1	1	0	2	0	0	0	0	2	2	2	2	1	2	1	1	1	1	1	2	1	2	3	1	4	4	1	1	1	1	1	0	0	0	0	0	2	2	1	2	2, 4	2	1
3BAD6392	1, 2	1	2	3	4		2	1	2	4	5	0	0	0	2	2	1	1	2	2	2	1	2	1	2	2	3	2	4	1	4	1	1	1	1	1	4	4	4	0	0	0	2	1		1	2	2	1
44EFF816	1, 2, 3	1	3	2	4	1	1	1	0	4	16	0	0	0	1	2	2	2	1	1	1	1	1	1	2	3	2	2	4	1	4	5	1	2	2	2	0	0	0	0	0	0	4	3	1	1	2	2	1
A91F858B	1, 2, 3	1	3	3	4	1	2	1	0	3	0	0	0	0	2	1	2	2	1	1	1	1	1	1	1	3	2	3	3	1	4	5	1	2	2	2	0	0	0	0	0	0	3	4	1	1	2, 4	2	1
46B7794A	1, 2, 3	1	3	3	4	1	1	1	0	5	5	0	0	0	1	2	2	2	1	1	1	1	1	1	2	3	1	1	5	1	4	5	1	1	1	1	4	4	4	0	0	0	5	5	1	2	2	2	1
A688186C	1, 2	1	2	3	4		1	1	0	5	0	0	0	0	2	2	2	2	2	2	1	1	1	1	1	1	3	2	4	1	4	4	1	1	1	1	4	4	4	0	0	0	3	4		3	2	1	1
95D7B607	1, 2, 3	2	3	1	3	1	1	1	1	5	8	0	0	0	1	1	1	1	1	2	2	1	1	1	2	1	2	2	4	2	4	1	1	1	1	1	4	4	4	0	0	0	1	1	1	3	2, 3, 4	1	1
C2FA1F6E	1, 2, 3	3	2	3	4	1	1	1	4	5	20	0	0	0	2	2	2	2	2	2	1	1	1	1	2	2	3	3	4	1	4	1	2	0	0	0	0	0	0	0	0	0	2	1	1	1	4	2	1
98E1DC6D	1, 2	3	2	3	3		1	1	1	1	1	0	0	0	1	2	2	1	1	2	2	1	1	1	2	1	2	2	6	1	4	3	1	1	1	1	1	0	0	0	0	0	4	1		1	5	2	1
24BC825A	1, 2	2	3	4	4		1	1	3	5	10	0	0	0	2	2	2	2	1	1	2	1	1	1	1	2	1	1	4	1	3	5	1	1	1	1	0	0	0	0	0	0	5	5		1	2	2	1
47E2B330	1, 2	1	3	4	4		1	1	0	3	0	0	0	0	1	2	2	1	2	2	1	1	1	1	2	2	2	2	3	1	4	2	1	2	2	2	0	0	0	0	0	0	5	5		1	2	2	1
E608F795	1, 2	1	3	4	4		1	1	0	4	6	0	0	0	1	2	2	2	1	2	2	1	3	1	2	3	2	1	3	1	4	5	1	1	1	1	4	4	0	0	0	0	5	5		3	2	1	1
B3FE07D8	1, 2	1	3	4	4		1	1	1	1	0	0	0	0	1	2	2	2	2	2	2	1	3	1	2	2	3	3	2	1	2	5	1	1	1	1	4	4	4	0	0	0	5	5		3	2	1	1
264AA4A7	1, 2, 3	2	3	3	4	1	1	1	0	2	25	0	0	0	2	1	1	1	1	2	1	1	3	1	2	2	3	3	2	2	4	4	1	1	1	1	4	4	4	0	0	0	1	1	1	3	2, 4	1	1
8F7E16E8	1, 2, 3	2	3	3	4	2	1	1	1	3	15	0	0	0	2	2	2	2	1	2	2	1	2	1	2	3	2	1	4	1	4	5	1	3	3	3	4	4	4	0	0	0	3	3	1	1	2	1	1
160E8497	1, 2, 3	1	2	3	4	2	1	1	1	3	0	0	0	0	2	2	2	1	1	2	1	1	3	1	2	2	3	3	1	1	4	4	1	3	3	3	4	4	4	0	0	0	4	1	1	1	2	1	1
7517D5BB	1, 2, 3	3	2	3	4	1	1	1	1	2	0	0	0	0	2	2	1	2	1	1	2	1	3	1	2	1	3	3	1	1	4	4	1	1	1	1	4	4	4	0	0	0	5	4	1	1	2	1	1
8A75AF3D	1, 2	1	3	4	4		1	1	0	3	0	0	0	0	2	2	2	2	1	1	1	1	3	2	2	5	2	2	3	1	4	3	1	1	1	1	4	4	4	0	0	0	5	5		1	2	1	1
3FEEF757	1, 2	2	2	4	4		1	1	0	4	6	0	0	0	2	2	2	1	1	1	1	1	3	1	1	2	2	1	3	1	4	5	1	0	0	0	0	0	0	0	0	0	5	5		1	2	2	1
2B02ABB8	1, 2	1	3	4	4		1	1	1	1	0	0	0	0	2	2	2	1	1	2	1	1	3	2	2	5	3	3	2	1	4	4	1	2	2	2	0	0	0	0	0	0	5	5		1	2	1	1
F2AD1695	1, 2, 3	2	3	3	4	1	1	1	0	3	0	0	0	0	2	1	2	2	1	2	2	1	1	2	2	1	2	3	3	1	4	5	2	0	0	0	0	0	0	0	0	0	3	4	1	1	2, 4	2	1
02D29C51	1, 2, 3	1	3	3	4	1	1	1	0	5	5	0	0	0	2	1	1	2	1	2	1	1	3	1	2	2	1	1	5	1	4	5	1	1	1	1	1	0	0	0	0	0	5	5	1	1	2	2	1
C3316961	1, 2	1	3	3	4		1	1	0	5	0	0	0	0	1	2	2	2	1	1	1	1	3	1	2	1	3	2	4	1	4	4	1	1	1	1	0	0	0	0	0	0	3	4		1	2	2	1
38258D2F	1, 2, 3	3	3	1	3	1	1	1	1	5	8	0	0	0	1	2	2	2	1	1	1	1	3	1	1	2	2	2	4	1	4	4	1	1	1	1	4	4	4	0	0	0	1	1	1	1	2, 3, 4	1	1
78DF23D8	1, 2, 3	1	2	3	4	1	1	1	4	5	20	0	0	0	2	1	1	2	1	1	1	1	2	1	1	1	3	3	4	1	4	4	1	1	1	1	4	4	4	0	0	0	2	1	1	1	4	1	1
7E488757	1, 2, 3	1	3	3	4	1	1	1	0	2	25	0	0	0	1	1	1	1	1	1	2	1	3	1	1	1	3	3	2	1	4	1	1	0	0	0	0	0	0	0	0	0	1	1	1	1	2, 4	2	1
F1B5D8FF	1, 2, 3	2	2	3	4	2	1	1	1	3	15	0	0	0	2	1	1	1	1	1	1	1	1	1	2	2	2	1	4	1	4	1	1	1	1	1	4	4	4	0	0	0	3	3	1	1	2	1	1
41EF1C82	1, 2, 3	1	2	3	4	2	1	1	1	3	0	0	0	0	1	2	2	1	1	2	2	1	3	1	1	1	3	3	1	1	4	3	1	2	2	2	0	0	0	0	0	0	4	1	1	1	2	1	1
A8E24812	1, 2, 3	3	3	3	4	1	1	1	0	5	5	0	0	0	2	2	2	2	2	2	1	1	3	1	2	2	1	1	5	1	3	5	1	2	2	2	0	0	0	0	0	0	5	5	1	1	2	1	1
E696681D	1, 2	4	3	3	4		1	1	0	5	0	0	0	0	1	2	2	1	1	1	2	1	3	1	2	2	3	2	4	1	4	2	1	2	2	2	0	0	0	0	0	0	3	4		1	2	1	1
99094F98	1, 2, 3	1	3	1	3	1	1	1	1	5	8	0	0	0	1	2	1	2	1	2	1	1	3	1	2	3	2	2	4	2	4	5	1	1	1	1	4	4	0	0	0	0	1	1	1	3	2, 3, 4	1	1
BC6CFB31	1, 2, 3	1	3	3	4	1	1	1	4	5	20	0	0	0	1	2	2	2	2	1	1	1	3	1	2	2	3	3	4	1	2	5	1	1	1	1	4	4	4	0	0	0	2	1	1	1	4	1	1
41AED391	1, 2, 3	3	3	3	4	1	1	1	4	5	20	0	0	0	2	1	1	1	1	1	1	1	3	1	2	2	3	3	4	1	4	4	1	0	0	0	0	0	0	0	0	0	2	1	1	1	4	2	1
74F70C91	1, 2	2	3	3	3		1	1	1	1	1	0	0	0	2	2	2	2	1	2	1	1	2	1	2	3	2	2	6	1	4	5	1	2	2	2	0	0	0	0	0	0	4	1		1	5	1	1
907EB219	1, 2	2	2	4	4		1	1	3	5	10	0	0	0	2	2	2	1	1	1	1	1	3	1	2	2	1	1	4	1	4	4	1	2	2	2	0	0	0	0	0	0	5	5		1	2	1	1
4C688FCA	1, 2, 3	2	3	3	4	3	1	1	0	1	0	0	0	0	2	2	1	2	1	2	1	1	3	1	2	1	2	2	3	2	4	4	1	1	1	1	4	4	0	0	0	0	5	5	1	3	3	1	1
C43B34D4	1, 2, 3	1	3	1	4	4	1	1	0	2	1	0	0	0	2	2	2	2	1	2	1	1	3	2	1	5	2	1	3	1	3	3	1	1	1	1	4	4	0	0	0	0	2	2	1	3	2, 4	1	1
182AB5DB	1, 2, 3	1	2	2	4	4	1	1	2	2	0	0	0	2	2	2	2	1	1	2	1	1	3	1	1	2	2	1	4	1	4	5	2	0	0	0	0	0	0	0	0	0	2	2	1	1	2	2	1
52B4FA6E	1, 2, 3	2	3	2	4	1	1	1	0	5	0	0	0	0	2	2	2	1	1	2	1	1	2	2	2	2	2	1	3	2	4	4	1	1	1	1	4	4	0	0	0	0	1	1	1	3	2	1	1
E2C480FF	1, 2, 3	2	3	1	4	4	1	1	0	2	4	0	0	0	2	1	2	2	2	2	1	1	1	2	2	1	3	3	2	1	3	5		1	1	1	1	4	4	0	0	0	4	3	1	3	2	1	1
104B3111	1, 2, 3	1	3	1	4	3	1	1	0	5	4	0	0	0	2	1	1	2	2	2	2	1	1	1	2	2	2	1	6	1	4	5	1	1	1	1	4	4	0	0	0	0	1	1	1	1	2, 4	1	1
626E7CDB	1, 2, 3	1	3	4	4	1	1	1	1	3	1	0	0	0	1	2	2	2	1	1	1	1	3	1	2	2	3	1	4	1	4	5	1	2	2	2	4	4	0	0	0	0	5	4	1	1	2	2	1
69E038F6	1, 2, 3	1	3	2	4	2	1	1	0	4	0	0	0	0	1	1	2	2	1	1	2	1	3	1	2	2	2	1	3	1	4	4	2	0	0	0	0	0	0	0	0	0	5	4	1	1	2	2	2
949E8800	1, 2, 3	2	3	3	4	2	1	1	1	0	2	0	0	0	2	2	2	2	1	2	1	1	3	2	1	5	2	2	4	1	4	5	1	2	2	2	0	0	0	0	0	0	5	5	1	1	2	2	1
6EFF489F	1, 2, 3	1	2	3	4	1	2	1	1	3	5	0	2	0	1	2	2	2	1	2	2	1	3	2	2	4	1	1	3	1	4	5	2	0	0	0	0	0	0	0	0	0	4	3	1	1	2	2	1
03B9322E	1, 2, 3	1	3	3	4	1	1	1	1	1	3	0	0	0	2	2	2	2	2	1	1	1	3	1	2	2	2	2	6	1	4	5	1	1	1	1	4	4	0	0	0	0	5	5	1	1	4	1	1
D915EFC9	1, 2, 3	1	2	2	3	1	1	1	3	5	1	8	0	0	2	2	2	2	1	2	1	1	3	2	2	1	1	1	6	1	3	5	1	1	1	1	4	4	4	0	0	0	4	3	1	2	2	2	1
01F1AE20	1, 2, 3	2	3	2	3	2	1	1	0	4	2	0	0	0	2	2	2	2	1	2	1	1	1	1	2	2	1	2	4	1	4	5	1	1	1	1	4	4	4	0	0	0	5	4	1	1	2, 5	1	1
AE49D891	1, 2, 3	3	2	2	3	2	1	1	0	4	2	2	0	0	2	2	2	1	2	2	1	1	3	1	1	4	2	2	4	1	4	4	1	1	1	1	1	0	0	0	0	0	3	3	1	1	2	2	1
846A31EB	1, 2, 3	3	3	2	3	1	1	1	1	3	4	0	0	0	2	2	2	1	1	2	1	1	1	1	2	1	1	1	3	1	4	3	1	1	1	1	0	1	0	0	0	0	1	1	1	2	4	1	1
EF27C6B4	1, 2, 3	2	3	2	3	1	1	1	2	3	5	0	3	0	2	2	2	2	1	2	1	1	1	1	1	2	2	2	3	1	4	4	1	1	1	1	4	4	0	0	0	0	4	3	1	2	2, 4	1	1
D4EEEE64	1, 2, 3	1	2	1	4	3	1	1	0	2	4	0	0	0	1	2	1	2	1	2	1	1	3	1	1	1	3	2	4	1	4	4	1	1	1	1	4	4	0	0	0	0	1	1	1	2	4	1	1
DB5D5A76	1, 2, 3	1	3	2	3	3	1	1	1	2	2	0	0	0	1	1	2	2	1	2	1	1	1	1	2	1	1	2	4	1	4	2	1	1	1	1	4	4	0	0	0	0	1	1	1	2	2, 4	1	1
D02C2902	1, 2, 3	3	2	2	3	4	1	1	1	4	3	0	0	0	2	2	2	1	2	2	1	1	3	1	2	1	1	3	5	1	4	4	1	1	1	1	4	4	0	0	0	0	2	2	1	2	2, 4	2	1
2605D8D2	1, 2, 3	3	3	3	4	3	1	1	1	1	1	0	0	0	1	1	1	1	2	2	2	1	3	1	1	2	3	1	5	1	4	1	2	0	0	0	0	0	0	0	0	0	4	4	1	1	2	2	1
E4FE16A5	1, 2, 3	4	3	2	4	4	1	1	1	3	8	0	0	0	2	2	2	2	2	2	1	1	3	1	2	2	2	3	3	1	4	5	1	1	1	1	0	4	0	0	0	0	1	1	1	1	2	2	1
A48741CB	1, 2, 3	1	3	2	2	2	1	1	0	3	5	0	0	0	1	1	1	2	2	1	1	2	1	1	2	1	3	3	2	1	4	4	2	0	0	0	0	0	0	0	0	0	4	4	1	1	2	2	1
738D7F9E	1, 2, 3	2	3	1	4	4	1	1	0	2	1	0	0	0	2	2	2	1	2	2	1	3	3	1	1	2	2	1	3	1	4	4	2	0	0	0	0	0	0	0	0	0	2	2	1	1	2, 4	2	1
75E7EC3F	1, 2, 3	2	3	2	4	4	2	1	2	2	0	0	0	2	1	2	1	1	2	1	1	1	1	1	1	2	2	1	4	1	4	4	1	2	2	2	4	0	0	0	0	0	2	2	1	1	2	2	1
A7545B6F	1, 2, 3	1	3	2	4	1	1	1	0	5	0	0	0	0	1	2	2	1	1	1	1	1	2	1	2	2	2	1	3	1	4	5	1	1	1	1	0	0	0	0	0	0	1	1	1	1	2	2	1
58FFAFA3	1, 2, 3	1	2	1	4	4	1	1	0	2	4	0	0	0	1	2	1	2	1	2	1	1	3	1	2	1	3	3	2	1	4	4	1	2	2	2	4	0	0	0	0	0	4	3	1	2	2	1	1
BF4E8DC9	1, 2, 3	1	3	1	4	3	1	1	0	5	4	0	0	0	1	1	2	1	2	2	1	1	1	1	1	2	2	1	6	1	4	2	2	0	0	0	0	0	0	0	0	0	1	1	1	1	2, 4	1	1
B4F3383C	1, 2, 3	2	2	3	4	1	1	1	1	1	3	0	0	0	2	2	2	1	1	2	1	1	3	1	2	1	2	2	6	1	4	4	1	1	1	1	4	4	4	0	0	0	5	5	1	2	4	1	1
303E6A9C	1, 2, 3	1	3	2	3	1	1	1	3	5	1	8	0	0	1	1	2	1	2	2	1	1	1	1	2	2	1	1	6	1	4	1	1	1	1	1	4	4	0	0	0	0	4	3	1	1	2	1	1
CFA7702B	1, 2, 3	1	3	2	3	2	1	1	0	4	2	0	0	0	2	2	2	2	1	1	1	1	1	1	2	2	1	2	4	1	4	5	1	2	2	2	4	4	0	0	0	0	5	4	1	1	2, 5	2	1
268A56D7	1, 2, 3	1	3	2	3	2	1	1	0	4	2	2	0	0	1	1	1	2	1	1	1	1	3	1	1	1	2	2	4	1	4	4	2	0	0	0	0	0	0	0	0	0	3	3	1	1	2	2	1
12B610DC	1, 2, 3	1	3	2	3	1	1	1	1	3	4	0	0	0	2	2	2	1	1	2	1	1	1	1	2	2	1	1	3	1	4	4	1	2	2	2	0	0	0	0	0	0	1	1	1	1	4	2	1
84FA9E60	1, 2, 3	1	3	3	4	2	2	1	1	0	2	0	0	0	1	2	1	1	1	2	1	1	2	1	2	2	2	2	4	1	4	4	2	0	0	0	0	0	0	0	0	0	5	5	1	1	2	2	1
170E51D5	1, 2, 3	1	2	2	3	1	1	1	2	3	5	0	3	0	1	2	2	2	1	2	1	1	3	2	2	5	2	2	3	1	4	5	1	1	1	1	4	4	0	0	0	0	4	3	1	2	2, 4	1	1
CBEAC0B9	1, 2, 3	1	3	1	4	3	1	1	0	2	4	0	0	0	2	2	2	2	2	2	1	1	1	1	1	2	3	2	4	1	4	5	1	1	1	1	4	4	0	0	0	0	1	1	1	2	4	1	1
2E355FC4	1, 2, 3	2	2	2	3	3	1	1	1	2	2	0	0	0	2	2	2	1	1	1	1	1	3	2	2	1	1	2	4	1	4	5	1	1	1	1	4	4	4	0	0	0	1	1	1	1	2, 4	1	1
E9F1B7F6	1, 2, 3	1	3	2	3	4	1	1	1	4	3	0	0	0	1	2	2	2	2	2	1	1	1	1	1	2	1	3	5	1	4	5	1	1	1	1	4	4	0	0	0	0	2	2	1	2	2, 4	1	1
B1CA2F87	1, 2, 3	3	2	3	4	3	1	1	1	1	1	0	0	0	2	2	2	1	2	1	1	1	3	1	2	4	3	1	5	1	4	1	1	1	1	1	4	4	4	0	0	0	4	4	1	1	2	1	1
0C256287	1, 2, 3	3	3	1	4	4	1	1	1	6	20	0	2	1	2	2	2	1	2	1	2	1	3	1	1	1	1	3	4	1	3	5	1	0	0	0	0	0	0	0	0	0	5	1	1	1	2	2	1
1AE693C0	1, 3	4	3	1		0	1	1	0	1	4	5	0	0	1	2	2	2	2	2	1	1	3	1	2	2	2	1	3	1	3	4	1	2	2	2	0	0	0	0	0	0	4		1	1	5	1	1
C87BDA8F	1, 2, 3	1	3	2	3	1	1	1	0	4	3	3	0	0	2	2	2	1	2	2	1	1	1	1	2	2	1	2	4	1	3	5	1	2	2	2	0	0	0	0	0	0	4	3	1	1	3, 5	1	1
6D7AB612	1, 2	4	3	4	4		1	1	2	0	1	0	0	0	2	2	2	2	2	1	1	1	3	1	2	2	2	3	4	1	3	4	1	2	2	2	0	0	0	0	0	0	4	3		1	6	1	1
2C70E8AC	1, 2, 3	1	3	2	3	1	1	1	0	9	5	0	0	0	2	2	2	2	2	2	1	1	1	1	2	1	1	1	4	1	3	3		1	1	1	1	4	4	0	0	0	4	3	1	3	3	1	1
14071F1D	1, 2, 3	2	3	3	4	1	1	1	1	1	3	0	0	0	1	2	2	2	2	2	1	1	3	1	1	2	1	2	3	1	3	5	1	1	1	1	0	1	0	0	0	0	4	4	1	2	3, 5	1	1
7CBEEDE8	1, 2, 3	2	3	3	4	1	1	1	1	1	3	0	0	0	1	1	2	2	2	2	1	1	1	1	1	2	3	3	4	1	3	5	1	1	1	1	4	4	0	0	0	0	4	3	1	2	2	1	1
31BEE494	1, 2	1	3	2	4		1	1	0	2	4	0	0	0	1	1	2	2	1	2	1	1	2	1	2	1	3	3	3	1	3	3	1	1	1	1	4	4	0	0	0	0	1	1		2	1	1	1
54AB9554	1, 2, 3	1	2	3	4	1	1	1	0	2	7	0	0	0	2	2	2	2	1	2	1	1	3	2	2	4	3	2	3	1	3	2	1	1	1	1	4	4	0	0	0	0	1	1	1	2	4	1	1
F4F0E4BF	1, 2	1	2	3	3		1	1	0	2	9	0	0	0	1	1	1	1	2	2	1	1	3	2	1	1	2	1	4	1	3	2	1	1	1	1	4	4	0	0	0	0	1	1		2	4	2	1
8C054513	2, 3	1	2		4	4	1	1	0	2	4	1	0	0	2	2	2	2	1	2	1	1	3	2	1	2	2	1	3	1	3	4	2	0	0	0	0	0	0	0	0	0		1	1	1	4	2	1
7659FCE2	1, 2, 3	1	2	4	4	1	1	1	0	3	1	0	0	0	2	2	2	2	2	2	1	1	3	1	1	1	3	3	2	1	3	5	1	1	1	1	0	4	0	0	0	0	5	5	1	1	1	2	1
94A867E7	1, 2	2	3	4	4		1	1	1	1	2	0	0	0	2	2	2	2	1	1	1	2	3	2	2	5	2	1	4	1	3	3	2	0	0	0	0	0	0	0	0	0	5	5		1	1	2	1
514BA09B	1, 2, 3	1	3	2	4	3	1	1	0	4	2	0	0	0	1	2	1	1	1	2	1	3	3	1	2	1	3	3	2	1	3	4	2	0	0	0	0	0	0	0	0	0	1	1	1	1	1	2	1
445A53E1	2, 3	2	3		4	4	2	1	0	2	2	4	0	0	1	2	1	2	1	1	1	1	3	1	1	1	2	1	3	1	3	5	1	0	0	0	4	0	0	0	0	0		1	1	1	2, 4	2	1
F967C268	1, 2, 3	2	3	2	4	3	1	1	0	6	1	0	0	0	2	2	2	2	1	2	1	1	3	1	2	1	2	2	4	1	3	3	1	1	1	1	4	4	0	0	0	0	5	1	1	1	2	1	1
9CD009A8	1, 2	3	3	2	3		1	1	1	2	0	0	0	0	1	2	2	2	1	2	1	1	1	1	2	2	1	1	4	1	3	5	1	2	2	2	4	0	0	0	0	0	2	1		2	2, 4	1	1
04F03618	1, 2	2	3	2	2		1	1	0	6	6	0	0	0	1	2	2	2	1	2	1	1	1	1	2	2	2	1	3	1	3	5	2	0	0	0	0	0	0	0	0	0	5	4		1	2	1	1
373AF52B	2, 3	3	3		4	4	1	1	0	2	4	1	0	0	1	1	2	2	1	2	2	1	1	1	1	1	2	1	3	1	3	3	1	0	0	0	4	4	4	0	0	0		1	1	2	5, 6	1	1
0AE62F29	1, 2, 3	2	2	1	4	4	1	1	0	6	14	0	0	0	2	2	2	2	1	2	1	1	1	2	1	4	1	3	4	1	3	2	1	1	1	1	4	4	0	0	0	0	5	1	1	1	2	1	1
85E5A948	1, 3	1	2	1		0	1	1	0	1	4	5	0	0	1	1	1	1	1	1	1	1	3	2	1	1	2	1	3	1	3	2	1	2	2	2	0	0	0	0	0	0	4		1	1	5	2	1
739BC6B6	1, 2, 3	2	3	2	3	1	1	1	0	4	3	3	0	0	2	2	2	2	1	1	1	1	3	1	2	2	1	2	4	1	4	5	2	0	0	0	0	0	0	0	0	0	4	3	1	1	3, 5	2	1
EF3E0F13	1, 2	3	3	4	4		1	1	2	0	1	0	0	0	1	1	1	2	1	2	1	1	3	1	1	1	2	3	4	1	4	4	1	2	2	2	0	0	0	0	0	0	4	3		1	6	2	1
09904AF0	1, 2, 3	2	3	2	3	1	2	1	0	9	5	0	0	0	2	2	2	1	2	2	1	1	3	1	1	2	1	1	4	1	4	4	2	0	0	0	0	0	0	0	0	0	4	3	1	1	3	2	1
9C9AC13A	1, 2, 3	2	3	3	4	1	1	1	1	1	3	0	0	0	1	2	1	1	1	2	1	1	1	1	2	2	1	2	3	1	4	4	1	1	1	1	4	4	0	0	0	0	4	4	1	2	3, 5	1	1
D0825973	1, 2, 3	3	3	3	4	1	1	1	1	1	3	0	0	0	1	2	2	1	1	2	2	1	1	1	1	2	3	3	4	1	4	5	1	1	1	1	4	4	0	0	0	0	4	3	1	2	2	1	1
4BB4154F	1, 2	2	3	2	4		1	1	0	2	4	0	0	0	2	1	1	1	1	1	1	1	1	1	1	2	3	3	3	1	4	4	1	2	2	2	4	4	0	0	0	0	1	1		1	1	2	1
51F383E8	1, 2, 3	1	3	3	4	1	1	1	0	2	7	0	0	0	2	2	2	2	1	2	1	1	3	1	1	3	3	2	3	1	4	5	1	1	1	1	4	4	0	0	0	0	1	1	1	2	4	1	1
5FA3F7BA	1, 2	1	2	3	3		1	1	0	2	9	0	0	0	2	2	2	1	2	2	1	1	3	1	1	2	2	1	4	1	4	4	1	1	1	1	4	4	0	0	0	0	1	1		2	4	2	1
B8A3BACA	2, 3	2	3		4	4	1	1	0	2	4	1	0	0	2	2	1	2	1	2	1	1	3	1	2	1	2	1	3	1	4	4	2	0	0	0	0	0	0	0	0	0		1	1	1	4	2	1
0FA087E7	1, 2, 3	1	3	4	4	1	1	1	0	3	1	0	0	0	2	2	2	2	1	2	1	1	3	2	2	5	3	3	2	1	4	3	1	1	1	1	4	4	4	0	0	0	5	5	1	1	1	1	1
56C22AAF	1, 2	2	2	4	4		1	1	1	1	2	0	0	0	2	2	2	1	1	2	1	1	3	1	1	2	2	1	4	1	4	5	1	1	1	1	0	4	0	0	0	0	5	5		1	1	2	1
A067A139	1, 2, 3	1	3	2	4	3	1	1	0	4	2	0	0	0	2	2	2	1	1	1	1	2	3	2	1	4	3	3	2	1	4	4	2	0	0	0	0	0	0	0	0	0	1	1	1	1	1	2	1
3C59FA1F	2, 3	2	3		4	4	1	1	0	2	2	4	0	0	1	2	2	2	1	2	1	3	3	1	2	2	2	1	3	1	3	5	2	0	0	0	0	0	0	0	0	0		1	1	1	2, 4	2	1
AA978DB4	1, 2, 3	2	3	2	4	3	2	1	0	6	1	0	0	0	1	1	2	2	1	1	1	1	3	1	1	2	2	2	4	1	4	5	1	2	2	2	4	0	0	0	0	0	5	1	1	1	2	2	1
D42A943C	1, 2	1	3	2	3		1	1	1	2	0	0	0	0	1	1	2	2	2	2	1	1	3	1	1	1	1	1	4	1	3	3	1	2	2	2	4	0	0	0	0	0	2	1		2	2, 4	1	1
C191A8D3	1, 2	2	2	2	2		1	1	0	6	6	0	0	0	2	2	2	2	1	1	1	1	3	2	2	4	2	1	3	1	3	2	2	0	0	0	0	0	0	0	0	0	5	4		1	2	2	1
8104120D	1, 2, 3	1	2	3	4	2	1	1	0	1	0	0	0	0	1	1	1	1	1	2	1	1	3	2	2	1	3	3	2	1	3	2	1	2	2	2	0	0	0	0	0	0	4	4	1	1	1	2	1
F540A457	1, 2	2	2	4	4		2	1	0	1	0	0	0	0	2	2	2	2	1	2	1	1	3	2	1	2	3	3	2	1	3	4	2	0	0	0	0	0	0	0	0	0	5	5		1	2	2	1
DBF4D744	1, 2	2	1	4	4		1	1	0	2	4	0	0	0	2	2	2	2	1	1	1	1	3	1	1	1	3	2	3	1	3	5	1	1	1	1	4	4	0	0	0	0	5	5		1	2	1	1
9A5E3F93	1, 2	2	3	4	4		1	1	0	3	0	2	0	0	1	1	1	2	1	2	1	1	3	1	2	3	1	2	3	1	3	4	1	1	1	1	4	4	4	0	0	0	5	5		2	2	2	1
44E35DAE	1, 2, 3	3	3	3	3	3	1	1	1	1	0	0	0	0	1	1	1	2	1	2	1	1	1	1	2	2	2	2	4	1	3	4	1	1	1	1	4	4	4	0	0	0	2	1	1	1	2	1	1
8D012429	1, 2, 3	1	3	2	3	1	2	1	2	2	5	15	0	0	1	2	1	1	1	1	1	1	1	1	2	2	3	3	2	1	3	5	2	0	0	0	0	0	0	0	0	0	1	1	1	1	4	1	1
5D4A2FC8	1, 2, 3	2	3	2	3	1	1	1	1	4	4	1	0	0	1	1	1	2	1	1	1	1	1	1	1	3	1	1	3	1	2	4	2	0	0	0	0	0	0	0	0	0	4	1	1	1	3	1	1
F498D99C	1, 2, 3	2	3	1	3	1	2	1	1	6	2	0	0	0	2	2	2	2	1	2	1	3	3	2	2	2	3	2	4	1	3	5	2	0	0	0	0	0	0	0	0	0	3	1	1	1	2	2	1
72DA52A2	1, 2, 4	2	3	2	3		2	1	0	2	2	0	0	0	2	2	2	2	1	1	1	1	3	2	2	5	1	2	5	1	3	5	2	0	0	0	0	0	0	0	0	0	5	1		1	2	2	1
AA8E7CAB	1, 2, 4	1	3	2	3		1	1	2	4	4	0	0	0	1	2	1	2	1	1	1	1	3	2	1	2	2	2	4	1	3	5	1	1	1	1	4	4	0	0	0	0	5	1		2	2	1	1
100F65B3	1, 2, 5	2	3	1	3		1	1	0	5	6	2	0	0	1	1	2	1	2	1	1	1	3	1	1	1	2	2	4	1	2	1	1	1	1	1	4	4	0	0	0	0	4	1		1	2	1	1
90E04DC9	1, 2, 5	3	3	2	3		1	1	1	3	6	2	0	0	2	2	2	2	2	2	1	1	3	1	1	2	2	2	4	1	3	5	2	0	0	0	0	0	0	0	0	0	5	3		1	2, 5	1	1
424F8591	1, 2, 5	1	3	2	3		1	1	0	2	2	0	0	0	2	2	2	2	2	1	1	2	3	1	2	3	2	2	5	1	3	5	2	0	0	0	0	0	0	0	0	0	5	3		1	4	2	1
941E3B52	1, 2, 3	3	3	2	3	1	1	1	1	6	2	0	0	0	1	2	2	2	2	1	1	1	3	1	2	4	2	1	4	1	3	2	1	2	2	2	0	0	0	0	0	0	3	1	1	1	2, 3	2	1
8F7F19DE	1, 2, 3	1	3	3	3	2	1	1	6	2	20	0	0	0	2	2	2	2	1	2	1	1	2	2	2	5	3	3	3	1	3	1	1	1	1	1	0	0	0	0	0	0	4	1	1	1	4	1	1
75B9FCD6	1, 2, 3	1	2	2	3	1	1	1	2	4	4	0	0	0	1	2	2	2	1	2	1	1	2	1	2	2	2	3	4	1	3	4	1	3	3	3	4	0	0	0	0	0	5	1	1	1	2	1	2
80CF70AC	1, 2, 3	1	3	3	4	1	1	1	0	8	1	0	1	0	2	2	2	2	1	2	1	1	1	1	2	1	3	3	3	1	3	5	1	2	2	2	0	0	0	0	0	0	4	1	1	1	2	1	1
CE7883D9	1, 2, 4	1	3	2	3		2	1	0	2	2	0	0	0	2	2	2	2	2	1	1	1	1	2	2	5	1	2	5	1	3	5	2	0	0	0	0	0	0	0	0	0	5	1		1	2	1	1
AD011761	1, 2, 4	1	3	2	3		1	1	2	4	4	0	0	0	1	1	1	2	2	2	1	1	1	1	1	1	2	2	4	1	2	1	1	2	2	2	0	0	0	0	0	0	5	1		1	2	1	2
29C442BD	1, 2, 5	1	3	1	3		1	1	0	5	6	2	0	0	1	2	2	2	1	1	1	1	2	1	2	1	2	2	4	1	2	4	1	1	1	1	0	0	0	0	0	0	4	1		1	2	1	1
F0AF0F22	1, 2, 5	2	3	2	3		2	1	1	3	6	2	0	0	2	2	2	2	1	2	1	1	2	1	1	1	2	2	4	1	3	5	1	2	2	2	4	0	0	0	0	0	5	3		1	2, 5	1	1
E6EA71FD	1, 2, 5	2	3	2	3		1	1	0	2	2	0	0	0	2	2	2	1	2	1	1	1	3	1	1	2	2	2	5	1	3	5	1	1	1	1	0	0	0	0	0	0	5	3		1	4	1	1
CE904B74	1, 2, 3	1	3	2	3	1	1	1	1	6	2	0	0	0	1	2	2	2	1	1	1	1	2	2	1	4	2	1	4	1	3	3	1	1	1	1	0	4	0	0	0	0	3	1	1	1	2, 3	1	1
52D88C09	1, 2, 3	1	3	3	3	2	1	1	3	2	28	0	0	0	2	2	2	2	1	2	1	1	2	1	1	2	3	3	3	1	3	5	1	1	1	1	0	4	0	0	0	0	4	1	1	1	4	1	1
5434126D	1, 2, 3	2	3	2	3	1	2	1	2	4	4	0	0	0	1	2	2	1	2	1	1	1	2	1	1	1	2	3	4	2	3	5	1	1	1	1	1	1	1	0	0	0	5	1	1	1	2	1	1
66675004	1, 2	2	3	4	4		1	1	0	1	0	0	0	0	2	2	2	1	1	1	1	1	2	2	2	1	3	3	2	1	3	2	2	0	0	0	0	0	0	0	0	0	5	5		1	2	1	1
B5DFB5A3	1, 2	1	3	4	4		1	1	0	2	4	0	0	0	2	2	2	1	1	1	2	1	2	2	1	5	3	2	3	1	3	5	2	0	0	0	0	0	0	0	0	0	5	5		1	2	1	1
E879CC4B	1, 2	2	3	4	4		1	1	0	3	0	2	0	0	2	2	1	2	2	1	1	1	1	2	1	5	1	2	3	1	3	5	1	1	1	1	0	0	0	0	0	0	5	5		1	2	1	1
9B8F01E2	1, 2, 3	2	3	3	3	3	2	1	1	1	0	0	0	0	2	2	2	1	1	2	1	3	3	2	2	3	2	2	4	1	3	4	2	0	0	0	0	0	0	0	0	0	2	1	1	1	2	2	1
847E5A6A	1, 2, 3	2	3	2	3	1	2	1	2	1	3	15	0	0	1	1	2	1	1	1	1	1	3	2	2	2	3	3	2	1	2	4	2	0	0	0	0	0	0	0	0	0	1	1	1	1	4	2	1
AAD34879	1, 2, 3	1	2	3	4	1	1	1	1	4	2	0	0	0	1	1	1	1	1	1	1	1	3	2	1	1	1	1	5	1	3	2	1	1	1	1	4	4	0	0	0	0	4	4	1	2	2	1	1
CFE16066	1, 2, 3	2	2	3	4	2	1	1	0	3	0	0	0	0	2	2	2	2	2	1	1	1	3	2	1	2	1	1	3	1	3	4	1	1	1	1	4	4	0	0	0	0	5	5	1	1	2	1	1
ADDBC6CF	1, 2, 3	1	1	1	3	2	1	1	1	1	0	0	0	0	2	2	2	2	1	2	1	1	2	1	2	1	2	1	6	1	3	5	2	0	0	0	0	0	0	0	0	0	5	3	1	1	2, 4	1	1
6620337E	1, 2, 3	1	3	2	4	2	1	1	2	3	2	0	0	0	2	2	2	2	1	1	1	2	1	2	2	5	1	1	3	1	3	3	2	0	0	0	0	0	0	0	0	0	4	1	1	1	2	2	1
E9105A33	1, 2, 3	1	3	4	4	1	1	1	1	3	0	0	0	0	1	2	1	1	1	1	1	1	1	1	2	1	2	1	4	1	3	4	1	2	2	2	0	0	0	0	0	0	4	4	1	1	1, 2	2	1
2A6A9493	1, 2, 3	1	3	3	4	3	1	1	2	4	2	0	0	0	1	2	1	2	2	2	1	1	1	1	1	1	2	1	3	1	3	5	1	1	1	1	0	0	0	0	0	0	3	2	1	1	2	1	1
7AC687AC	1, 2, 3	1	3	3	4	2	1	1	0	2	0	0	0	0	2	2	2	2	1	2	1	1	2	1	2	1	1	2	3	1	3	3	1	3	3	3	4	0	0	0	0	0	2	2	1	1	2, 4	1	1
968E5C35	1, 2	3	3	3	4		2	1	2	4	5	0	0	0	1	2	2	2	2	2	1	1	3	1	2	2	3	2	4	1	3	5	1	2	2	2	4	0	0	0	0	0	2	1		1	2	1	1
389F0891	1, 2, 3	2	3	3	4	1	1	1	2	1	4	0	0	0	1	2	2	2	1	1	1	1	2	1	1	2	2	3	1	1	3	5	1	1	1	1	0	0	0	0	0	0	4	3	1	1	2, 3	1	1
9113B4F2	1, 2	2	3	4	4		1	1	1	1	0	0	0	0	1	1	2	2	2	1	1	1	2	1	1	1	1	1	4	1	3	3	1	1	1	1	0	4	0	0	0	0	5	5		1	5	1	1
7FBD17D8	1, 2	1	2	1	4		1	2	4	2	4	0	0	0	2	2	2	2	1	2	1	1	2	2	1	4	3	1	5	1	3	2	1	1	1	1	0	4	0	0	0	0	3	3		1	3, 4	1	1
72A1112C	2, 3	1	2		4	4	2	1	0	0	8	0	0	0	2	2	2	2	1	1	1	1	2	1	1	2	3	2	3	2	3	4	1	0	0	0	1	1	1	0	0	0		1	1	1	4	1	1
03B87BC9	1, 2	2	3	2	4		1	1	3	0	20	8	0	0	2	2	2	2	2	1	1	1	2	1	1	1	3	3	2	1	3	5	2	0	0	0	0	0	0	0	0	0	1	1		1	2, 4, 5	1	1
81C32A90	1, 2, 3	1	3	3	4	1	1	1	0	4	0	0	0	0	2	1	1	2	1	2	2	1	0	1	2	2	2	3	2	1	1	1	1	2	2	2	0	0	0	0	0	0	1	1	1	1	4	1	2
2CF38419	1, 2, 3	1	3	3	4	2	2	1	0	2	0	0	0	0	1	1	1	2	1	2	1	3	2	1	2	2	1	2	3	1	2	1	2	0	0	0	0	0	0	0	0	0	2	2	1	1	2, 4	2	2
B264C2BB	1, 2	1	3	3	4		2	1	2	4	5	0	0	0	1	1	1	2	2	1	1	1	1	1	2	3	3	2	4	1	2	1	2	0	0	0	0	0	0	0	0	0	2	1		1	2	2	2
8D58508C	1, 2, 3	1	3	3	4	1	1	1	2	1	4	0	0	0	1	2	2	2	1	1	1	1	2	1	2	1	2	3	1	1	2	1	1	1	1	1	4	4	0	0	0	0	4	3	1	2	2, 3	1	2
8CB30BF4	1, 2	1	3	4	4		1	1	1	1	0	0	0	0	1	2	2	2	1	1	2	1	2	2	1	5	1	1	4	1	1	4	1	1	1	1	4	4	0	0	0	0	5	5		1	5	1	2
61E1BA13	1, 2	1	3	1	4		1	2	4	2	4	0	0	0	1	1	1	2	1	2	1	1	2	1	2	2	3	1	5	1	2	2	2	0	0	0	0	0	0	0	0	0	3	3		1	3, 4	1	1
A2F16F7E	1, 2, 3	1	3	3	4	1	1	1	1	4	2	0	0	0	1	2	2	2	1	1	1	2	1	1	2	3	1	1	5	1	3	1	2	0	0	0	0	0	0	0	0	0	4	4	1	1	2	2	1
D6B5ECB4	1, 2, 3	1	3	3	4	2	1	1	0	3	0	0	0	0	1	2	2	2	1	1	1	1	0	1	2	4	1	1	3	1	2	2	1	2	2	2	0	0	0	0	0	0	5	5	1	1	2	2	1
D0F66AF1	1, 2, 3	1	3	1	3	2	1	1	1	1	0	0	0	0	1	2	2	1	1	2	2	1	0	2	1	5	2	1	6	1	3	1	1	1	1	1	0	0	0	0	0	0	5	3	1	1	2, 4	1	1
D5A12ADB	1, 2, 3	1	3	2	4	2	1	1	2	3	2	0	0	0	1	1	1	2	1	2	1	1	2	1	2	3	1	1	3	1	2	1	1	3	3	3	4	0	0	0	0	0	4	1	1	1	2	1	1
A50DBFF3	1, 2, 3	1	3	1	3	2	2	1	1	1	0	0	0	0	1	1	1	2	1	1	1	1	2	1	2	1	2	1	6	1	2	1	2	0	0	0	0	0	0	0	0	0	5	3	1	1	2, 4	1	2
9096FB6C	1, 2, 3	1	3	2	4	2	1	1	2	3	2	0	0	0	1	2	2	2	2	1	1	1	2	1	2	1	1	1	3	1	2	1	1	1	1	1	0	0	0	0	0	0	4	1	1	1	2	1	2
55BD4E1F	1, 2, 3	1	2	4	4	1	1	1	1	3	0	0	0	0	1	1	1	2	1	2	2	1	2	2	1	5	2	1	4	1	3	3	1	2	2	2	0	0	0	0	0	0	4	4	1	1	1, 2	1	2
97CD633D	1, 2, 3	1	3	3	4	3	1	1	2	4	2	0	0	0	1	1	1	2	1	1	1	1	0	1	2	4	2	1	3	1	2	1	1	1	1	1	0	0	0	0	0	0	3	2	1	1	2	1	1
48066F7F	1, 2, 3	1	3	3	4	2	2	1	0	2	0	0	0	0	2	2	2	2	1	2	2	1	1	2	1	5	1	2	3	1	3	1	1	2	2	2	4	0	0	0	0	0	2	2	1	1	2, 4	1	2
95880615	1, 2	1	3	3	4		1	1	2	4	5	0	0	0	2	2	2	2	1	1	2	1	2	2	1	5	3	2	4	1	3	4	1	1	1	1	0	0	0	0	0	0	2	1		1	2	1	2
36DC11CB	1, 2, 3	1	3	2	4	1	1	1	0	4	16	0	0	0	1	1	2	1	1	1	1	1	0	1	1	3	2	2	4	1	1	1	1	1	1	1	0	4	0	0	0	0	4	3	1	1	2	1	2
986A5750	1, 2, 3	1	3	3	4	1	1	1	0	3	0	0	0	0	2	2	1	2	1	2	1	1	0	1	2	3	2	3	3	1	2	2	1	1	1	1	0	4	0	0	0	0	3	4	1	1	2, 4	1	1
000351F2	1, 2, 3	1	3	3	4	1	2	1	0	5	5	0	0	0	1	1	2	2	1	1	1	1	1	1	2	1	1	1	5	2	2	3	1	1	1	1	1	1	1	0	0	0	5	5	1	1	2	1	1
412340F4	1, 2	1	3	3	4		1	1	0	5	0	0	0	0	2	2	2	2	1	1	1	1	1	1	1	3	3	2	4	1	3	1	2	0	0	0	0	0	0	0	0	0	3	4		1	2	1	1
D71535C3	1, 2, 3	4	3	1	3	1	1	1	1	5	8	0	0	0	1	2	2	2	1	1	2	1	0	1	2	2	2	2	4	1	3	1	2	0	0	0	0	0	0	0	0	0	1	1	1	1	2, 3, 4	1	2
AE7C1AA7	1, 2, 3	2	3	3	4	1	2	1	4	5	20	0	0	0	1	1	1	2	1	2	2	3	0	1	2	2	3	3	4	1	2	1	2	0	0	0	0	0	0	0	0	0	2	1	1	1	4	2	2
17CDFB65	1, 2	1	3	3	3		2	1	1	1	1	0	0	0	1	2	2	2	1	2	2	1	2	2	1	5	2	2	6	1	1	4	1	2	2	2	4	0	0	0	0	0	4	1		1	5	1	2
BCBB327E	1, 2	1	3	4	4		2	1	3	5	10	0	0	0	1	1	1	2	1	1	1	1	2	1	2	2	1	1	4	1	2	2	2	0	0	0	0	0	0	0	0	0	5	5		1	2	2	1
EFD7A525	1, 2	1	3	4	4		1	1	0	3	0	0	0	0	1	2	2	2	1	1	1	1	1	1	2	3	2	2	3	1	3	1	1	1	1	1	4	4	0	0	0	0	5	5		2	2	1	1
E862D0CC	1, 2	1	3	4	4		1	1	0	4	6	0	0	0	1	2	2	2	1	1	1	1	0	1	2	4	2	1	3	1	2	2	1	1	1	1	4	4	0	0	0	0	5	5		1	2	1	1
D20D66D8	1, 2	1	3	4	4		1	1	1	1	0	0	0	0	1	2	2	1	1	2	2	1	0	2	1	5	3	3	2	1	3	1	2	0	0	0	0	0	0	0	0	0	5	5		1	2	1	1
50624C41	1, 2, 3	1	3	3	4	1	1	1	0	2	25	0	0	0	1	1	1	2	1	1	1	2	2	1	2	3	3	3	2	1	2	1	2	0	0	0	0	0	0	0	0	0	1	1	1	1	2, 4	2	1
2C5C7D4B	1, 2, 3	1	3	3	4	2	1	1	1	3	15	0	0	0	1	1	1	2	1	1	1	1	0	1	2	1	2	1	4	1	2	1	1	2	2	2	0	0	0	0	0	0	3	3	1	1	2	2	2
4D656777	1, 2, 3	1	3	3	4	2	1	1	1	3	0	0	0	0	1	2	2	2	1	2	1	1	2	1	2	1	3	3	1	1	2	1	1	1	1	1	0	0	0	0	0	0	4	1	1	1	2	1	1
CC8D2E3D	1, 2, 3	1	2	3	4	1	1	1	1	2	0	0	0	0	1	1	2	2	1	2	2	1	2	2	1	5	3	3	1	1	3	3	1	3	3	3	4	0	0	0	0	0	5	4	1	1	2	1	1
3BEAEC36	1, 2	1	3	4	4		2	1	0	3	0	0	0	0	1	1	1	2	1	1	1	1	0	1	2	4	2	2	3	1	2	1	1	3	3	3	1	0	0	0	0	0	5	5		1	2	1	1
9A695B19	1, 2	1	3	4	4		2	1	0	4	6	0	0	0	2	2	2	2	1	1	2	1	1	2	1	5	2	1	3	1	3	4	1	1	1	1	4	4	0	0	0	0	5	5		3	2	1	2
D007A4A2	1, 2	1	3	4	4		1	1	1	1	0	0	0	0	2	2	2	2	1	1	2	1	2	2	1	5	3	3	2	1	3	2	1	1	1	1	0	0	0	0	0	0	5	5		1	2	1	1
01CC80CD	1, 2, 3	1	3	3	4	1	1	1	0	3	0	0	0	0	1	1	2	1	2	1	1	1	0	1	1	3	2	3	3	1	1	1	1	1	1	1	0	4	0	0	0	0	3	4	1	1	2, 4	1	2
E2CB7C37	1, 2, 3	1	3	3	4	1	1	1	0	5	5	0	0	0	2	2	1	2	1	2	1	1	0	1	2	3	1	1	5	1	2	2	1	1	1	1	0	4	0	0	0	0	5	5	1	1	2	1	1
AC6485B7	1, 2	5	3	3	4		2	1	0	5	0	0	0	0	1	1	2	2	1	1	2	1	0	1	2	1	3	2	4	2	2	3	1	1	1	1	1	1	1	0	0	0	3	4		1	2	1	1
C4C77F9F	1, 2, 3	1	2	1	3	1	1	1	1	5	8	0	0	0	1	1	2	2	1	1	2	1	2	2	1	5	2	2	4	1	3	3	2	0	0	0	0	0	0	0	0	0	1	1	1	1	2, 3, 4	1	2
BC89841E	1, 2, 3	1	3	3	4	1	1	1	4	5	20	0	0	0	1	1	1	2	1	1	1	1	0	1	2	4	3	3	4	1	2	1	2	0	0	0	0	0	0	0	0	0	2	1	1	1	4	1	1
84EC4F18	1, 2, 3	1	3	3	4	1	2	1	0	2	25	0	0	0	1	2	1	2	1	2	1	1	0	1	2	3	3	3	2	1	2	1	1	1	1	1	4	0	0	0	0	0	1	1	1	2	2, 4	1	1
04926B7B	1, 2, 3	1	3	3	4	2	1	1	1	3	15	0	0	0	1	2	1	2	1	1	1	1	0	1	2	1	2	1	4	1	3	1	1	1	1	1	4	0	0	0	0	0	3	3	1	1	2	1	1
115AB873	1, 2, 3	1	3	3	4	2	1	1	1	3	0	0	0	0	1	2	1	2	2	2	1	1	1	1	2	1	3	3	1	1	3	2	1	1	1	1	4	0	0	0	0	0	4	1	1	1	2	1	1
5AAC9372	1, 2, 3	1	3	3	4	1	1	1	0	5	5	0	0	0	1	1	1	2	2	2	1	1	0	1	1	2	1	1	5	1	2	1	1	1	1	1	0	0	0	0	0	0	5	5	1	1	2	1	2
2C3A7841	1, 2	1	3	3	4		1	1	0	5	0	0	0	0	1	1	1	1	1	2	1	1	0	1	2	2	3	2	4	1	2	1	1	1	1	1	0	0	0	0	0	0	3	4		1	2	2	1
B1237487	1, 2, 3	1	3	1	3	1	1	1	1	5	8	0	0	0	1	2	1	2	1	2	1	1	0	1	2	1	2	2	4	1	3	2	1	1	1	1	0	0	0	0	0	0	1	1	1	1	2, 3, 4	1	1
BD4B0EA1	1, 2, 3	1	3	3	4	1	2	1	4	5	20	0	0	0	1	1	1	1	1	2	1	1	0	1	2	1	3	3	4	1	2	1	1	1	1	1	0	0	0	0	0	0	2	1	1	1	4	1	1
03FA2FC3	1, 2, 3	1	3	3	4	1	1	1	4	5	20	0	0	0	1	1	1	2	1	2	1	1	0	1	2	1	3	3	4	1	2	1	1	1	1	1	0	0	0	0	0	0	2	1	1	1	4	1	2
97DBC9E2	1, 2	1	3	3	3		1	1	1	1	1	0	0	0	1	2	1	2	2	2	1	1	0	1	2	1	2	2	6	1	2	3	1	1	1	1	0	0	0	0	0	0	4	1		1	5	1	2
E1DC9189	1, 2	1	3	4	4		1	1	3	5	10	0	0	0	1	1	1	2	1	1	1	3	0	1	1	1	1	1	4	1	3	1	1	1	1	1	0	0	0	0	0	0	5	5		1	2	1	1
999C0603	1, 2, 3	1	3	3	4	3	1	1	0	1	0	0	0	0	1	2	2	1	1	1	2	1	0	2	2	2	2	2	3	1	2	2	1	1	1	1	4	0	0	0	0	0	5	5	1	1	3	1	1
7326EEB0	1, 2, 3	1	3	1	4	4	3	1	0	2	1	0	0	0	1	2	2	2	1	2	1	2	0	1	2	1	2	1	3	1	3	1	1	1	1	1	4	4	0	0	0	0	2	2	1	3	2, 4	1	2
3A6E5ABF	1, 2, 3	1	3	2	4	4	1	1	2	2	0	0	0	2	1	1	1	2	1	2	1	1	0	1	2	2	2	1	4	1	2	1	1	1	1	1	4	0	0	0	0	0	2	2	1	1	2	1	1
B7C8B185	1, 2, 3	1	2	2	4	1	1	1	0	5	0	0	0	0	2	2	2	2	1	2	2	1	0	2	2	1	2	1	3	1	2	1	1	1	1	1	0	0	0	0	0	0	1	1	1	1	2	1	1
8A490F30	1, 2, 3	1	3	1	4	4	1	1	0	2	4	0	0	0	1	1	1	2	1	2	1	1	0	1	2	3	3	3	2	1	3	2	1	1	1	1	0	0	0	0	0	0	4	3	1	1	2	2	1
14B0EDCE	1, 2, 3	1	3	1	4	3	1	1	0	5	4	0	0	0	1	2	2	2	2	2	2	1	0	2	2	2	2	1	6	1	3	2	1	1	1	1	0	0	0	0	0	0	1	1	1	1	2, 4	1	2
DB7C7892	1, 2, 3	1	3	4	4	1	2	1	1	3	1	0	0	0	1	1	2	1	1	1	1	1	0	1	1	3	3	1	4	1	3	1	1	1	1	1	4	4	0	0	0	0	5	4	1	3	2	1	1
A7D487B7	1, 2, 3	1	3	2	4	2	2	1	0	4	0	0	0	0	1	1	1	2	1	2	1	1	0	1	1	3	2	1	3	1	3	1	1	1	1	1	4	0	0	0	0	0	5	4	1	2	2	1	2
D956FA25	1, 2, 3	1	3	3	4	2	3	1	1	0	2	0	0	0	1	2	2	2	1	2	1	2	1	1	2	1	2	2	4	1	3	2	1	1	1	1	4	4	0	0	0	0	5	5	1	3	2	1	1
584D0F1B	1, 2, 3	1	3	3	4	1	1	1	1	3	5	0	2	0	1	1	1	2	2	2	1	1	1	1	2	1	1	1	3	1	3	1	1	2	2	2	0	0	0	0	0	0	4	3	1	1	2	1	2
E48B36C5	1, 2, 3	1	2	3	4	1	1	1	1	1	3	0	0	0	1	1	2	2	1	1	2	1	1	2	1	2	2	2	6	1	3	1	2	0	0	0	0	0	0	0	0	0	5	5	1	1	4	2	2
B8B6176B	1, 2, 3	1	3	2	3	1	1	1	3	5	1	8	0	0	1	1	1	2	1	1	1	1	0	1	1	4	1	1	6	1	2	1	1	1	1	1	4	4	0	0	0	0	4	3	1	1	2	1	2
EF9534B2	1, 2, 3	1	3	2	3	2	1	1	0	4	2	0	0	0	1	2	1	2	1	2	1	1	0	1	2	1	1	2	4	1	3	2	1	2	2	2	0	0	0	0	0	0	5	4	1	1	2, 5	1	1
99A2AAF6	1, 2, 3	1	3	2	3	2	1	1	0	4	2	2	0	0	1	1	1	1	1	2	1	1	0	1	2	1	2	2	4	1	2	2	1	2	2	2	4	4	4	0	0	0	3	3	1	1	2	1	1
37C159F0	1, 2, 3	1	3	2	3	1	1	1	1	3	4	0	0	0	1	1	1	2	1	2	1	1	0	1	1	1	1	1	3	1	2	1	1	1	1	1	4	4	0	0	0	0	1	1	1	1	4	1	2
DE376ADD	1, 2, 3	1	3	2	3	1	2	1	2	3	5	0	3	0	1	2	1	2	2	2	1	1	0	1	2	1	2	2	3	1	2	4	1	2	2	2	0	0	0	0	0	0	4	3	1	1	2, 4	1	2
10A7CD88	1, 2, 3	1	3	1	4	3	1	1	0	2	4	0	0	0	1	1	1	2	1	2	1	1	0	1	1	1	3	2	4	1	3	1	1	1	1	1	4	0	0	0	0	0	1	1	1	1	4	1	1
FAD33923	1, 2, 3	1	3	2	3	3	1	1	1	2	2	0	0	0	1	2	2	2	1	2	2	1	0	1	2	2	1	2	4	1	2	2	1	1	1	1	1	0	0	0	0	0	1	1	1	2	2, 4	2	1
363D8314	1, 2, 3	1	3	2	3	4	2	1	1	4	3	0	0	0	1	2	2	2	1	2	1	1	2	1	2	1	1	3	5	1	3	1	1	1	1	1	4	4	4	0	0	0	2	2	1	1	2, 4	2	2
CA0FAA7E	1, 2, 3	1	3	3	4	3	1	1	1	1	1	0	0	0	1	1	1	2	1	1	1	1	0	1	2	2	3	1	5	1	2	2	1	2	2	2	0	0	0	0	0	0	4	4	1	1	2	2	1
1FF78AB5	1, 2, 3	1	2	2	4	4	2	1	1	3	8	0	0	0	2	2	2	2	1	1	2	1	0	2	2	1	2	3	3	1	2	1	1	2	2	2	0	0	0	0	0	0	1	1	1	1	2	2	1
138D9D89	1, 2, 3	1	3	2	2	2	1	1	0	3	5	0	0	0	1	1	1	2	1	2	1	1	0	1	2	3	3	3	2	1	3	2	1	1	1	1	4	4	4	0	0	0	4	4	1	3	2	2	1
2C638D2F	1, 2, 3	1	3	1	4	4	1	1	0	2	1	0	0	0	1	1	1	2	1	1	1	1	0	1	2	3	2	1	3	1	3	2	1	2	2	2	4	4	0	0	0	0	2	2	1	1	2, 4	2	1
080F0DEE	1, 2, 3	1	3	2	4	4	1	1	2	2	0	0	0	2	1	2	2	2	2	1	2	1	0	2	2	2	2	1	4	1	3	2	2	0	0	0	0	0	0	0	0	0	2	2	1	1	2	2	2
9E704405	1, 2, 3	1	3	2	4	1	1	1	0	5	0	0	0	0	1	1	2	1	1	2	1	1	0	1	1	3	2	1	3	1	3	1	2	0	0	0	0	0	0	0	0	0	1	1	1	1	2	2	1
17F91A95	1, 2, 3	1	3	1	4	4	1	1	0	2	4	0	0	0	1	2	1	2	1	1	1	1	0	1	1	3	3	3	2	1	3	1	1	2	2	2	0	0	0	0	0	0	4	3	1	2	2	2	2
CB75DA4E	1, 2, 3	1	3	1	4	3	1	1	0	5	4	0	0	0	1	2	1	2	1	1	1	1	1	1	2	3	2	1	6	1	3	2	1	2	2	2	0	0	0	0	0	0	1	1	1	1	2, 4	2	1
4E4D1790	1, 2, 3	1	2	3	4	1	1	1	1	1	3	0	0	0	2	2	2	2	1	2	2	1	0	2	2	1	2	2	6	1	2	1	1	1	1	1	0	0	0	0	0	0	5	5	1	1	4	1	1
D9A49BCF	1, 2, 3	1	3	2	3	1	1	1	3	5	1	8	0	0	1	1	1	2	1	2	1	1	0	1	2	3	1	1	6	1	3	2	1	1	1	1	0	0	0	0	0	0	4	3	1	1	2	1	1
4242D1D7	1, 2, 3	1	3	2	3	2	1	1	0	4	2	0	0	0	1	2	2	2	2	1	2	3	0	2	1	2	1	2	4	1	3	2	1	1	1	1	0	0	0	0	0	0	5	4	1	1	2, 5	1	2
[truncated: 9 more columns]

## Sheet: PERCEPTION OF CLIMATE CHANGE
	Perception of climate change
	Belief on climate change	Current max temp to past	Current min temp to past	Current rain to past	Current rain days to past	Current drought events to past	Duration of drough spells	Extreme hot days	Extreme cold days	Days with extreme heavy rains	Severe droughts	Flood casuing inundation	Rain onset getting less predictable	Rainfall end getting less predictable	Rain distribution is getting less predictable
UNIQUE ID
0E454C79	4	4	3	4	4	2	2	1	4	2	2	3	4	4	4
31A9AA54	5	5	5	5	5	1	1	2	5	3	2	2	4	4	4
72EF91BA	4	4	3	4	5	1	2	1	5	1	2	3	5	5	5
C8725272	5	4	4	4	3	2	2	2	4	2	2	3	4	3	5
FFFA2F81	4	5	3	4	5	2	2	2	2	2	2	2	5	4	4
844F4A06	5	5	4	4	4	2	1	2	4	1	1	3	5	4	4
C410CED8	4	4	4	3	4	2	1	2	3	2	1	2	4	4	5
E0B7E9CE	4	4	4	5	4	2	1	2	5	3	1	4	4	4	4
8EB1E078	4	4	4	5	4	1	1	2	5	3	2	4	5	5	4
69A4E4AD	4	4	3	5	4	2	2	2	5	3	1	3	5	4	4
16B7FAC8	4	5	3	3	3	3	4	1	3	2	2	3	4	4	5
7674A42E	4	4	3	4	4	2	2	1	4	2	2	3	4	4	4
BF886E38	4	5	1	5	5	2	2	2	5	2	2	3	4	4	3
0F739EDA	4	5	2	5	5	1	1	5	1	4	5	4	4	4	4
D9DB582E	4	5	3	4	4	2	2	4	1	3	4	1	5	5	5
6F235F0F	5	5	4	5	5	1	1	2	4	3	2	3	4	4	4
414F3404	5	5	4	5	5	1	1	1	3	3	2	1	4	4	4
EC29410A	4	2	4	4	5	1	2	1	4	4	2	3	4	5	4
40BB6A3E	5	5	5	3	5	3	4	4	3	4	5	3	5	4	5
EE613F46	4	4	3	4	4	2	2	1	4	2	2	3	4	4	4
30CAD3CF	5	5	5	5	5	1	1	2	5	3	2	2	4	4	4
2D7C84E5	4	4	3	4	5	1	2	1	5	1	2	3	5	5	5
574F0CDD	5	4	4	4	3	2	2	2	4	2	2	3	4	3	5
22A3EE9E	4	5	3	4	5	2	2	2	2	2	2	2	5	4	4
7226A93B	5	5	4	4	4	2	1	2	4	1	1	3	5	4	4
496CBB50	4	4	4	3	4	2	1	2	3	2	1	2	4	4	5
0A7DF9F5	4	4	4	5	4	2	1	2	5	3	1	4	4	4	4
306605AD	4	4	4	5	4	1	1	2	5	3	2	4	5	5	4
82805FB1	4	4	3	5	4	2	2	2	5	3	1	3	5	4	4
DEF86258	4	5	3	3	3	3	4	1	3	2	2	3	4	4	5
060B0855	4	4	3	4	4	2	2	1	4	2	2	3	4	4	4
6AD64F56	4	5	1	5	5	2	2	2	5	2	2	3	4	4	3
0422CE4F	4	5	2	5	5	1	1	5	1	4	5	4	4	4	4
06BE67ED	4	5	3	4	4	2	2	4	1	3	4	1	5	5	5
89CEC777	5	5	4	5	5	1	1	2	4	3	2	3	4	4	4
B3C0064F	5	5	4	5	5	1	1	1	3	3	2	1	4	4	4
33AC026D	4	2	4	4	5	1	2	1	4	4	2	3	4	5	4
41D79CCB	5	5	5	3	5	3	4	4	3	4	5	3	5	4	5
F5D62E48	4	5	4	5	5	1	2	1	4	3	1	2	5	4	4
8DD36530	5	5	3	5	5	2	2	1	3	3	2	1	4	4	4
826833A1	3	5	1	4	4	2	2	2	5	3	2	2	5	5	5
51957544	5	5	4	5	4	1	2	1	2	3	2	3	5	5	5
371AA3B9	4	5	4	4	4	2	2	1	4	3	2	2	4	4	4
800B2143	4	4	4	4	4	4	3	2	4	2	2	4	5	4	4
627F75F2	5	5	5	5	4	2	2	2	4	2	1	4	5	5	5
526F5F85	3	4	3	3	3	2	2	2	2	3	1	3	5	5	5
D206B664	4	4	4	4	4	2	2	2	4	3	1	2	5	5	5
D1B1278C	4	4	2	4	4	2	1	2	4	3	2	3	5	4	4
A2A0FA44	5	5	4	4	4	1	2	1	4	2	1	3	4	4	4
10DBD0A5	5	5	5	5	5	1	1	1	4	2	1	3	5	5	5
31BED137	4	5	3	4	4	2	2	1	3	2	2	3	5	5	5
043769BE	3	4	2	4	3	2	3	2	4	3	3	3	4	4	4
0773CCCF	4	4	5	5	5	1	1	1	3	2	1	3	5	3	3
091E305A	4	4	4	2	2	1	2	2	3	3	2	3	4	4	3
DFFD8D31	4	5	3	4	4	1	1	1	3	2	1	2	5	4	4
A3F30E0C	4	4	4	4	4	2	2	2	4	3	1	2	5	5	5
68B3998D	4	4	2	4	4	2	1	2	4	3	2	3	5	4	4
492AC6C7	5	5	4	4	4	1	2	1	4	2	1	3	4	4	4
094DD0EB	5	5	5	5	5	1	1	1	4	2	1	3	5	5	5
A4236CE7	4	5	3	4	4	2	2	1	3	2	2	3	5	5	5
0888670E	3	4	2	4	3	2	3	2	4	3	3	3	4	4	4
86EC1EAD	4	4	5	5	5	1	1	1	3	2	1	3	5	3	3
985A107D	4	4	4	2	2	1	2	2	3	3	2	3	4	4	3
3BC8D915	5	5	3	5	5	2	2	1	3	3	2	1	4	4	4
D273D728	3	5	1	4	4	2	2	2	5	3	2	2	5	5	5
60E4D0F4	5	5	4	5	4	1	2	1	2	3	2	3	5	5	5
1272D5E5	4	5	4	4	4	2	2	1	4	3	2	2	4	4	4
21825038	4	4	4	4	4	4	3	2	4	2	2	4	5	4	4
1C1D42D9	5	4	4	4	4	2	2	1	4	3	2	2	4	4	4
5E88D202	4	5	4	5	5	1	1	1	3	3	2	2	4	4	4
49D2768D	5	5	5	4	4	5	5	1	3	2	1	3	5	5	5
C8EEF8F1	5	4	4	4	4	2	2	1	3	2	1	3	4	4	4
C1AAD04B	4	5	4	4	4	2	2	1	3	2	1	4	4	4	4
05FCBEEC	4	4	2	4	4	2	2	2	2	2	2	2	4	4	4
E999CBD6	4	4	2	4	4	2	2	2	2	4	1	4	4	4	4
9FF8F1F0	3	4	2	4	4	2	2	2	2	2	1	2	4	4	4
85059A31	5	5	4	4	4	2	2	1	3	2	1	4	5	5	5
5846D034	5	3	4	5	5	4	5	1	4	2	1	3	5	5	5
48A2F159	4	4	3	4	4	2	2	2	3	3	1	3	5	5	4
E7195030	3	4	4	4	4	2	2	1	3	3	2	3	4	4	4
0C3FE469	3	4	1	4	4	2	2	2	2	2	2	1	4	4	4
015E9361	4	4	3	4	4	2	2	1	3	2	2	3	4	3	3
D6C9BF3C	4	4	2	4	4	2	2	2	2	4	1	4	4	4	4
97022700	3	4	2	4	4	2	2	2	2	2	1	2	4	4	4
CAFD442F	5	5	4	4	4	2	2	1	3	2	1	4	5	5	5
06B5CE52	5	3	4	5	5	4	5	1	4	2	1	3	5	5	5
509FBDBB	4	4	3	4	4	2	2	2	3	3	1	3	5	5	4
B0BF3FFA	5	4	4	4	4	2	2	1	4	3	2	2	4	4	4
812545AC	4	5	4	5	5	1	1	1	3	3	2	2	4	4	4
FADB988F	5	5	5	4	4	5	5	1	3	2	1	3	5	5	5
03372E54	5	4	4	4	4	2	2	1	3	2	1	3	4	4	4
DC11997B	5	5	5	4	4	5	5	1	3	2	1	3	5	5	5
2E38C2A4	5	4	4	4	4	2	2	1	3	2	1	3	4	4	4
C4E96B94	4	5	4	4	4	2	2	1	3	2	1	4	4	4	4
5C33515C	4	4	2	4	4	2	2	2	2	2	2	2	4	4	4
E8CC18E3	4	4	2	4	4	2	2	2	2	4	1	4	4	4	4
E60D2F0C	3	4	2	4	4	2	2	2	2	2	1	2	4	4	4
0C7CCA34	3	3	3	4	3	2	3	2	2	3	2	2	4	4	4
6FE9E5AA	4	4	4	4	3	2	2	1	4	3	2	4	4	4	4
5CF44BEF	4	4	4	4	4	2	2	1	3	3	2	3	4	4	2
852ADF28	4	5	4	4	4	1	2	2	5	3	2	5	3	3	4
1B167554	5	5	5	1	1	1	1	1	4	4	1	3	5	5	5
FDABEA1B	5	5	3	5	5	2	2	1	2	2	1	3	5	5	5
E1BDCC0D	5	4	3	5	4	2	2	2	5	3	2	3	4	4	4
BD022984	5	5	5	5	5	1	1	1	4	2	1	3	5	5	5
0AB8457A	4	4	4	2	2	1	1	1	4	2	1	2	4	4	4
9AC0FED3	4	4	5	4	4	1	2	2	4	3	2	3	5	5	5
C733A631	3	3	3	3	3	3	3	2	2	3	1	3	4	4	4
102DD1CD	4	4	4	3	4	3	4	1	3	2	3	3	5	5	5
A961E978	4	4	2	4	4	2	2	1	4	2	2	4	4	4	3
CD459EF1	4	4	4	4	4	2	2	1	3	2	2	4	4	4	4
A29FFA92	5	5	5	5	5	2	2	1	4	3	2	3	5	5	5
70CAEE78	4	4	4	2	2	1	1	1	4	2	1	2	4	4	4
663B1FF2	4	4	5	4	4	1	2	2	4	3	2	3	5	5	5
2C9A28FF	3	3	3	3	3	3	3	2	2	3	1	3	4	4	4
E2916423	4	4	4	4	3	2	2	1	4	3	2	4	4	4	4
AC6A11A6	4	4	4	4	4	2	2	1	3	3	2	3	4	4	2
164B0D75	4	5	4	4	4	1	2	2	5	3	2	5	3	3	4
CEA9123F	5	5	5	1	1	1	1	1	4	4	1	3	5	5	5
0A8C0EF1	5	5	3	5	5	2	2	1	2	2	1	3	5	5	5
355BC2F3	4	4	4	3	4	3	4	1	3	2	3	3	5	5	5
A222A775	4	4	2	4	4	2	2	1	4	2	2	4	4	4	3
9E962DE2	4	4	4	4	4	2	2	1	3	2	2	4	4	4	4
E927F460	4	4	4	4	4	2	2	1	3	3	2	3	4	4	2
856000E7	4	5	4	4	4	1	2	2	5	3	2	5	3	3	4
84C47DAB	5	5	5	1	1	1	1	1	4	4	1	3	5	5	5
7761F713	5	5	3	5	5	2	2	1	2	2	1	3	5	5	5
D7D8F403	5	5	3	5	5	2	2	1	2	2	1	3	5	5	5
3152B6D9	5	4	3	5	4	2	2	2	5	3	2	3	4	4	4
EFCDFCAA	5	5	5	5	5	1	1	1	4	2	1	3	5	5	5
CF400E24	4	5	4	3	3	2	2	2	3	3	2	2	4	4	4
5091AA33	4	4	4	4	4	1	2	2	2	3	2	3	4	4	4
A382BD02	5	5	2	5	4	2	2	2	4	4	2	4	4	4	5
4E0AD0AA	4	4	4	4	4	2	2	2	4	2	2	2	5	5	5
F510A2B1	3	5	4	5	4	2	2	2	4	3	2	2	3	4	4
C9764F14	4	4	4	4	4	2	2	5	4	3	5	3	5	5	5
90A5B552	5	5	5	4	5	2	3	2	4	2	2	2	4	4	4
24B53142	5	5	3	1	1	1	4	2	4	2	2	2	5	5	2
F8AE9431	4	5	4	2	2	2	2	2	3	2	3	2	4	4	4
B2FDD27D	4	5	3	4	4	1	2	1	2	3	1	3	5	5	5
D041B0D9	5	5	4	4	4	1	2	1	4	4	1	3	5	5	5
9C7BA2F9	5	5	5	5	5	1	1	1	2	4	5	2	5	5	5
A9B4CD90	5	5	4	4	4	1	2	1	4	3	1	2	5	5	5
3D53D819	4	5	4	4	4	2	1	1	4	2	1	3	4	4	4
070D6B52	4	5	5	5	5	1	1	1	2	2	1	3	5	5	5
634995AD	4	4	4	4	4	3	2	1	1	3	1	3	5	5	5
32552D7D	5	4	4	5	4	4	4	2	3	2	1	3	5	5	5
B338B67F	3	4	4	4	3	2	2	2	2	2	3	4	2	3	3
648AC5BB	4	4	4	4	4	2	1	1	4	3	2	2	4	4	4
0E340D59	4	5	5	5	4	2	2	1	1	3	2	3	4	4	5
4A8CDDDB	4	4	3	3	2	3	3	1	3	3	2	4	4	4	4
8B3446BF	4	5	4	4	4	2	2	1	1	3	1	3	4	4	4
47331209	4	4	4	4	4	1	2	2	2	3	2	3	4	4	4
9F3FF3D0	5	5	2	5	4	2	2	2	4	4	2	4	4	4	5
7C134118	4	4	4	4	4	2	2	2	4	2	2	2	5	5	5
49D01BDA	3	5	4	5	4	2	2	2	4	3	2	2	3	4	4
10F4E385	4	4	4	4	4	2	2	5	4	3	5	3	5	5	5
E511FA88	5	5	4	4	4	1	2	1	4	4	1	3	5	5	5
AD2E7C6D	5	5	5	5	5	1	1	1	2	4	5	2	5	5	5
D5BBE01F	5	5	4	4	4	1	2	1	4	3	1	2	5	5	5
D2B2F2F9	4	5	4	4	4	2	1	1	4	2	1	3	4	4	4
C083B6D2	4	5	5	5	5	1	1	1	2	2	1	3	5	5	5
422480DF	4	5	4	2	2	2	2	2	3	2	3	2	4	4	4
8B69FC0F	4	4	4	4	4	3	2	1	1	3	1	3	5	5	5
3DFB11CC	5	4	4	5	4	4	4	2	3	2	1	3	5	5	5
9ABE9351	3	4	4	4	3	2	2	2	2	2	3	4	2	3	3
8B53DF0E	4	4	4	4	4	2	1	1	4	3	2	2	4	4	4
51F20224	4	5	5	5	4	2	2	1	1	3	2	3	4	4	5
7F3D1E26	5	5	5	5	5	1	1	3	2	2	4	4	4		4
8A5EF410	5	5	5	5	5	1	1	1	4	2	3	4	4	4	4
5072F829	4	5	5	2	2	1	1	1	3	2	1	3	4	5	4
1B00DFD5	4	4	4	4	5	2	2	1	4	4	2	4	4	4	4
6562F455	4	5	5	4	4	1	1	1	3	2	1	4	5	5	5
39BF5A1D	5	5	5	5	5	1	1	1	4	2	2	4	4	4	4
6C1E4BD8	5	5	5	5	5	1	1	1	4	3	1	2	4	4	4
14344A04	5	5	5	5	5	1	1	1	3	2	1	2	4	4	4
474B19E5	5	5	5	5	5	1	1	1	4	2	2	4	4	4	4
07AE4AD0	5	4	5	1		1	1	4	1	2	1	4	4	4	4
56C31454	5	5	5	2	2	1	1	1	4	2	1	4	5	5	5
B0D84A8D	5	5	5	4	4	1	1	1	4	2	1	4	5	5	5
B9FA7566	3	5	5	2	2	1	1	1	4	3	2	2	4	4	4
2EC77296	5	5	5	5	5	1	1	1	5	3	1	2	4	4	4
901E2634	4	4	4	4	4	2	1	1	2	2	1	3	4	4	5
61A53D8D	4	5	5	1	1	1	1	1	4	2	1	3	5	5	5
6E7E8A57	5	5	5	5	5	1	1	1	2	1	1	4	5	5	5
33CAB72D	5	5	4	5	5	1	1	1	3	4	1	4	4	4	4
3649A094	5	5	4	5	4	1	1	2	3	3	2	4	4	4	4
08717F42	5	5	5	5	5	1	1	1	3	2	1	4	4	4	4
1B83F7FA	5	5	5	5	5	1	1	1	4	4	3	4	4	4	4
16F8FFF9	5	5	5	5	5	1	1	3	2	2	4	4	4		4
06197EF9	5	5	5	5	5	1	1	1	4	2	3	4	4	4	4
E449CD8D	4	5	5	2	2	1	1	1	3	2	1	3	4	5	4
A8BE0AFB	4	4	4	4	5	2	2	1	4	4	2	4	4	4	4
F6046704	5	5	5	5	5	1	1	1	4	2	3	4	4	4	4
30520121	5	5	5	5	5	1	1	1	5	3	1	2	4	4	4
58ABA984	4	4	4	4	4	2	1	1	2	2	1	3	4	4	5
40323D2C	4	5	5	1	1	1	1	1	4	2	1	3	5	5	5
F47B6F15	5	5	5	5	5	1	1	1	2	1	1	4	5	5	5
760032D0	5	5	5	5	5	1	1	1	3	2	1	4	4	4	4
9F8FFFEE	5	5	5	5	5	1	1	1	4	2	2	4	4	4	4
307D38F0	5	4	5	1		1	1	4	1	2	1	4	4	4	4
60FBDA20	5	5	5	2	2	1	1	1	4	2	1	4	5	5	5
D737209B	5	5	5	4	4	1	1	1	4	2	1	4	5	5	5
A0E871C1	3	5	5	2	2	1	1	1	4	3	2	2	4	4	4
34A22AD3	5	5	5	5	5	1	1	1	4	4	3	4	4	4	4
4140E2DB	4	4	4	4	5	2	2	1	4	4	2	4	4	4	4
2AB048F9	4	5	5	4	4	1	1	1	3	2	1	4	5	5	5
3B89B417	3	4	4	5	4	2	2	1	2	2	2	4	4	4	3
CC45D526	4	5	4	5	3	3	2	2	3	2	2	3	4	4	4
E6018AD1	2	2	2	4	3	3	3	3	3	3	2	3	4	3	3
2D08FD39	4	5	4	3	3	2	2	1	2	2	1	4	3	3	4
BAAA52F0	4	5	5	5	5	1	1	1	3	1	1	3	4	4	4
4474B5BD	4	5	5	5	5	1	1	1	2	1	1	2	3	3	2
7AB897DD	5	5	5	5	5	1	1	1	3	2	1	4	4	4	4
BA2B4AE4	4	4	4	4	3	2	1	2	2	1	1	2	3	3	3
7D0EE897	3	2	3	2	2	3	2	2	2	3	2	3	3	3	4
83FA29AC	4	5	4	3	4	2	3	2	2	2	1	3	4	4	3
F8443C42	5	5	5	5	5	1	1	1	4	1	1	3	4	4	4
F823BB91	5	5	3	5	4	3	1	1	3	2	2	4	4	4	4
B1E649D2	5	5	5	4	3	2	3	1	2	2	1	3	4	4	3
202DF108	5	5	5	5	5	1	1	1	2	1	1	2	5	5	5
3FE5A06E	5	5	5	5	5	2	2	1	2	1	1	3	4	4	5
2CB18CCB	4	4	4	4	3	3	2	1	2	2	2	2	3	3	3
AD0AC953	5	5	5	5	5	1	1	1	3	2	1	5	4	4	4
5EAE7003	5	5	3	5	5	1	1	1	2	1	1	4	3	3	3
A0EAD4D9	5	5	2	4	5	2	2	1	2	3	1	2	5	5	5
69E87C51	3	4	3	4	3	2	3	2	2	2	2	2	4	4	4
18F15FB3	4	4	3	5	4	5	4	2	3	2	2	4	4	4	3
E88A20DD	5	5	3	5	5	1	1	1	3	2	1	2	4	4	4
FCC9373F	2	2	2	4	3	3	3	3	3	3	2	3	4	3	3
08AED1A1	4	5	4	3	3	2	2	1	2	2	1	4	3	3	4
7019840A	2	2	2	4	3	3	3	3	3	3	2	3	4	3	3
BF18F8DA	4	5	4	3	3	2	2	1	2	2	1	4	3	3	4
73AB2E5E	2	2	2	4	3	3	3	3	3	3	2	3	4	3	3
C6F35DA2	4	5	5	5	5	1	1	1	2	1	1	2	3	3	2
2B324CA2	5	5	5	5	5	1	1	1	3	2	1	4	4	4	4
4FE82938	4	4	4	4	3	2	1	2	2	1	1	2	3	3	3
AB0A3DDA	5	5	5	5	5	1	1	1	3	2	1	4	4	4	4
2200F5F1	5	5	5	5	5	1	1	1	4	1	1	3	4	4	4
EA5BC0D1	5	5	3	5	4	3	1	1	3	2	2	4	4	4	4
D50CEB75	5	5	5	4	3	2	3	1	2	2	1	3	4	4	3
96D7B448	5	5	5	5	5	2	2	1	2	1	1	3	4	4	5
EAFD32AC	4	4	4	4	3	3	2	1	2	2	2	2	3	3	3
C16A23F6	4	4	3	5	4	5	4	2	3	2	2	4	4	4	3
CBAAE637	5	5	3	5	5	1	1	1	3	2	1	2	4	4	4
0F7DB631	3	4	3	4	3	2	3	2	2	2	2	2	4	4	4
12129C78	4	5	4	3	4	2	3	2	2	2	1	3	4	4	3
88BCF6A0	5	4	4	4	4	1	1	2	3	2	2	3	5	5	5
C2FDA212	5	4	5	4	4	2	2	1	4	2	2	2	5	5	5
A3360662	4	3	3	5	5	2	2	2	3	3	2	3	4	4	4
2BEA161B	3	4	2	4	4	2	2	2	2	3	2	2	4	4	4
43A789F6	5	5	5	4	4	1	1	1	5	2	1	3	5	5	5
C854AECC	4	4	4	4	4	2	2	1	4	2	2	3	4	4	4
B22F637A	4	5	5	4	5	2	2	1	4	3	2	3	4	4	4
19A0055C	5	5	5	5	5	1	1	4	4	3	4	4	4	4	4
A994173C	5	5	5	5	5	1	1	1	4	2	1	3	5	5	5
0E22FDE2	4	5	5	5	5	1	2	1	4	2	1	4	5	5	5
54ABE02C	3	3	3	4	4	2	2	2	2	3	2	3	4	4	4
2D5AE412	4	3	3	4	4	2	2	1	2	3	2	3	4	4	4
96CA8CEE	3	5	2	4	4	2	3	2	2	3	1	3	4	3	3
AB6F98C0	4	4	3	5	4	2	1	2	2	3	1	3	3	3	3
A6C4D1EC	5	5	2	5	5	1	2	1	2	3	1	3	5	5	5
10B0CCA8	4	3	3	5	5	2	2	2	3	3	2	3	4	4	4
CC496008	3	4	2	4	4	2	2	2	2	3	2	2	4	4	4
D4015F54	5	5	5	4	4	1	1	1	5	2	1	3	5	5	5
7EC17B9B	4	4	4	4	4	2	2	1	4	2	2	3	4	4	4
80C9EAC7	4	5	5	4	5	2	2	1	4	3	2	3	4	4	4
CC2FD69A	5	5	5	5	5	1	1	4	4	3	4	4	4	4	4
E50025B3	5	5	5	4	4	1	1	1	5	2	1	3	5	5	5
87FC6F45	4	4	4	4	4	2	2	1	4	2	2	3	4	4	4
081DE717	4	5	5	4	5	2	2	1	4	3	2	3	4	4	4
51EA36EB	5	5	5	5	5	1	1	1	4	2	1	3	5	5	5
E6EBA566	4	5	5	5	5	1	2	1	4	2	1	4	5	5	5
72D3643A	3	3	3	4	4	2	2	2	2	3	2	3	4	4	4
9564AD10	4	3	3	4	4	2	2	1	2	3	2	3	4	4	4
54E37ADB	4	5	5	5	5	1	2	1	4	2	1	4	5	5	5
B56DA3BB	3	3	3	4	4	2	2	2	2	3	2	3	4	4	4
30700145	4	3	3	4	4	2	2	1	2	3	2	3	4	4	4
67160E27	3	5	2	4	4	2	3	2	2	3	1	3	4	3	3
0823BFA3	4	4	3	5	4	2	1	2	2	3	1	3	3	3	3
015B48D5	4	4	4	4	4	2	2	1	4	2	2	3	4	4	4
58ACF521	4	5	5	4	5	2	2	1	4	3	2	3	4	4	4
E4DDDB0D	5	5	5	5	5	1	1	4	4	3	4	4	4	4	4
138370F8	5	5	5	5	5	1	1	1	4	2	1	3	5	5	5
B4759524	4	5	5	4	5	2	2	1	4	3	2	3	4	4	4
2D5131D8	5	5	5	5	5	1	1	4	4	3	4	4	4	4	4
9CA91441	4	4	4	4	4	2	2	1	4	2	2	3	4	4	4
EF842D3D	5	5	4	5	5	2	2	1	2	2	1	4	4	4	4
4A8446B9	5	4	4	4	4	2	2	1	4	3	2	4	5	4	4
A7C94669	4	5	4	5	5	2	2	2	3	3	1	4	4	5	4
04D05281	5	5	4	5	5	1	1	1	5	2	1	4	5	4	4
D7AA28B9	4	5	5	5	5	1	1	1	4	1	1	3	5	4	4
67A09B34	5	5	4	5	5	2	2	1	5	1	2	1	5	4	5
6D8EC2D3	5	5	4	5	5	1	2	2	4	3	1	3	5	4	4
0AE66105	5	5	4	5	5	1	1	1	4	2	1	4	4	4	4
7BDFFD89	4	4	3	3	4	2	2	2	4	3	1	5	4	4	4
BB846D92	5	5	4	5	5	1	1	2	4	2	2	2	4	4	4
D70FAE22	5	5	3	5	5	1	1	2	4	2	1	3	4	4	4
77A8FAF1	5	3	5	5	1	1	2	4	2	2	3	4	4	4	4
62889605	3	3	3	3	4	3	2	2	3	3	3	3	4	4	4
3D0AB00C	4	4	3	4	4	2	2	1	4	1	1	2	5	5	5
EA6340E8	4	4	3	4	4	2	2		4	3	2	3	4	4	4
7B852BE1	5	5	4	4	4	2	2	2	4	2	2	3	5	4	4
BFA786B3	4	5	4	4	5	2	1	1	4	2	2	3	5	4	4
F4D33209	4	4	4	4	4	1	2	1	3	2	2	3	5	4	4
239BDC34	4	4	3	4	5	2	1	2	4	3	2	3	4	4	4
EFA490D5	4	5	2	1	2	2	2	3	3	4	2	3	3	3	4
A53D0E4F	3	4	3	3	4	3	3	2	4	3	2	3	4	3	3
A81852F6	5	5	4	5	5	2	2	2	4	3	2	3	1	1	2
C3EFB4C9	5	4	5	5	5	2	1	1	3	2	2	3	4	4	3
59B4ABD8	4	4	3	5	5	2	2	1	2	2	2	2	5	5	5
AC708B53	4	4	2	5	5	3	3	2	5	3	2	3	4	4	5
E237738B	4	5	5	5	5	1	2	2	5	3	1	1	5	4	5
05B918FD	5	5	5	5	5	1	1	3	4	3	2	3	4	4	4
7DBB237F	5	4	4	4	4	2	2	1	4	3	2	4	5	4	4
5C5E8178	4	5	4	5	5	2	2	2	3	3	1	4	4	5	4
B0997F92	5	5	4	5	5	1	1	1	5	2	1	4	5	4	4
EF113422	4	5	5	5	5	1	1	1	4	1	1	3	5	4	4
F73953CE	5	5	4	5	5	1	1	1	4	2	1	4	4	4	4
5D35F0EF	4	4	2	5	5	3	3	2	5	3	2	3	4	4	5
7B4C81D7	5	5	3	5	5	1	1	2	4	2	1	3	4	4	4
BD44B19E	5	3	5	5	1	1	2	4	2	2	3	4	4	4	4
2FE9C3F3	5	5	5	5	5	1	1	3	4	3	2	3	4	4	4
1F1C7448	5	5	4	5	5	2	2	2	4	3	2	3	1	1	2
F5F0E348	5	4	5	5	5	2	1	1	3	2	2	3	4	4	3
256988A2	4	4	3	5	5	2	2	1	2	2	2	2	5	5	5
CAA1BDBD	4	4	3	4	4	2	2	1	4	1	1	2	5	5	5

## Sheet: KNOWLWDGE, PROBABILITY & SEVERI
	Impact knowledge				Perceiced probability of occurance of risk in smallholder agriculture				Perceived severity of impact of climate change in smallholder agriculture
	High in season temperature detriments crop yield	Low amount of in-season rain detriments crop yield	Low number of rain days detriments crop yield	Climate change increases incidences of insect and pest infestation imparting yield	Probability of occurrence severe temperature is high	Deficit rainfall is highly probable to cause water stress for crops	Severity of prolonged drought is likely to be more frequent	Monsoon shifting is highly probable in the years to come	Severity of temperature has increased at a level to impact crop	Deficit rainfall is causing water stress for crops	Severity of prolonged drought is increasing on crops	Shifting monsoon severely impacts crop production
UNIQUE ID
40562B56	2	4	5	1	3	2	2	3	3	3	2	2
1E127A8A	2	3	4	2	2	3	3	2	4	1	1	2
E96809CC	2	3	4	2	3	2	2	3	3	2	3	3
18465493	3	4	5	1	3	2	2	2	3	2	2	3
5C7C8F54	2	4	5	3	3	3	2	3	3	3	3	2
A76807D6	2	4	4	1	3	2	2	1	5	2	2	1
53017C0A	2	4	2	1	3	3	3	3	3	1	2	2
A62582B7	2	5	2	2	3	2	3	3	3	3	3	2
359954AE	3	5	1	2	3	3	2	3	2	2	2	1
5DE5269D	3	5	3	2	1	2	2	3	3	2	3	3
5F37DF66	3	5	1	4	3	2	2	2	3	3	2	3
2DFDEC70	2	4	5	2	3	2	2	3	3	3	2	2
B5BB96F7	4	4	1	2	2	2	2	2	3	2	3	3
20E7ED40	4	5	1	2	2	3	3	2	3	3	3	2
4CEFB7E7	4	4	1	1	2	2	2	1	3	2	2	3
AF998907	4	5	1	2	2	2	1	2	3	2	2	3
8F7DF579	2	4	5	2	4	2	1	1	3	1	2	3
84CF43DE	4	3	2	2	3	2	2	2	4	2	2	2
ED8740E7	4	5	3	1	2	2	1	2	2	2	2	3
A4EE3F9D	2	4	5	1	3	2	2	3	3	3	2	2
87AF3C11	2	3	4	2	2	3	3	2	4	1	1	2
31142D77	2	3	4	2	3	2	2	3	3	2	3	3
08247C6E	3	4	5	1	3	2	2	2	3	2	2	3
2531F063	2	4	5	3	3	3	2	3	3	3	3	2
A4B9EBCB	2	4	4	1	3	2	2	1	2	2	2	1
C3088029	2	4	2	1	3	3	3	3	3	1	2	2
0347AE81	2	5	2	2	3	2	3	3	3	3	3	2
976A33EC	3	5	1	2	3	3	2	3	2	2	2	1
73F59D42	3	5	3	2	1	2	2	3	3	2	3	3
AE42C333	3	5	1	4	3	2	2	2	3	3	2	3
6708A608	2	4	5	2	3	2	2	3	3	3	2	2
2BFD6C26	4	4	1	2	2	2	2	2	3	2	3	3
9DB3C126	4	5	1	2	2	3	3	2	3	3	3	2
6257F7F5	4	4	1	1	2	2	2	1	3	2	2	3
AA75979D	4	5	1	2	2	2	1	2	3	2	2	3
1CD4726F	2	4	5	2	4	2	1	1	3	1	2	3
A72B4F20	4	3	2	2	3	2	2	2	4	2	2	2
471F211D	4	5	3	1	2	2	1	2	2	2	2	3
CABE65F3	3	4	4	2	2	1	2	2	2	2	2	2
5AA4D1DA	4	4	2	2	1	3	2	2	1	3	2	3
F68C3B6A	3	2	3	2	2	2	1	1	3	2	2	1
BF76B3F6	4	4	4	2	2	3	3	2	2	3	3	2
E9A59C89	3	3	5	2	2	2	2	3	3	3	3	2
E58A0470	2	3	3	2	1	1	1	1	2	2	2	2
0C39F28E	2	2	4	1	2	1	4	1	2	2	2	3
6993A333	2	3	4	2	3	1	1	2	2	1	1	3
D40CC8AC	2	4	4	1	3	3	3	2	2	1	1	1
88B5D44D	2	3	4	2	3	2	2	1	3	2	2	1
5FBC07F9	2	4	3	2	2	1	1	2	3	3	2	2
1E2CAF44	2	3	4	2	1	1	2	2	3	2	1	3
4D5DE191	2	4	4	2	3	2	2	3	2	1	1	2
CDDAEB80	1	4	4	1	2	3	2	2	3	1	2	2
D73612D2	2	3	5	3	1	2	2	2	4	1	1	2
014B2083	2	2	5	1	2	2	2	1	1	2	2	3
357AE20C	4	4	4	1	3	2	2	2	1	2	2	3
3896CBE6	2	4	4	1	3	3	3	2	2	1	1	1
00FC5B5C	2	3	4	2	3	2	2	1	3	2	2	1
AEB6D40A	2	4	3	2	2	1	1	2	3	3	2	2
A1BD3D95	2	3	4	2	1	1	2	2	3	2	1	3
B6F3988F	2	4	4	2	3	2	2	3	2	1	1	2
CED51B9F	1	4	4	1	2	3	2	2	3	1	2	2
2CD1520B	2	3	5	3	1	2	2	2	4	1	1	2
0F4912DF	2	2	5	1	2	2	2	1	1	2	2	3
DFB690B9	4	4	2	2	1	3	2	2	1	3	2	3
184040E1	3	2	3	2	2	2	1	1	3	2	2	1
FFD7D398	4	4	4	2	2	3	3	2	2	3	3	2
5794CE93	3	3	5	2	2	2	2	3	3	3	3	2
0CBABD57	2	3	3	2	1	1	1	1	2	2	2	2
0D2FA0E8	2	2	2	2	3	1	1	2	2	2	2	3
8FABC35C	2	5	5	1	3	1	2	2	2	1	1	2
C931FEBE	4	4	4	1	2	2	3	3	3	1	1	1
742D6E61	2	4	4	1	2	1	1	2	3	1	1	2
8F34DAC8	3	3	4	2	2	1	1	3	2	1	1	2
76362D7A	4	4	2	2	3	3	2	3	2	2	2	3
A943E8FC	4	3	5	1	4	1	1	1	1	1	1	2
035E60C1	1	2	5	3	3	2	1	2	2	1	2	2
B1B59E7E	5	5	2	2	3	1	1	2	2	1	1	1
B904149C	4	3	3	1	3	3	3	2	2	1	1	2
E559A164	1	4	5	1	4	1	1	2	3	1	1	1
738DBFE3	5	1	5	1	3	1	1	2	3	1	1	1
2F28C592	3	3	3	1	3	1	1	3	3	1	1	2
F2172C90	2	2	4	2	3	1	1	1	2	1	1	1
D4189D42	4	3	5	1	4	1	1	1	1	1	1	2
D91589D6	1	2	5	3	3	2	1	2	2	1	2	2
B3450D05	5	5	2	2	3	1	1	2	2	1	1	1
F2D768E2	4	3	3	1	3	3	3	2	2	1	1	2
431BBEAA	1	4	5	1	4	1	1	2	3	1	1	1
3E1A4D54	2	2	2	2	3	1	1	2	2	2	2	3
3A00ACE3	2	5	5	1	3	1	2	2	2	1	1	2
9D5D43C9	4	4	4	1	2	2	3	3	3	1	1	1
1ECEC07B	2	4	4	1	2	1	1	2	3	1	1	2
6CAA73F6	4	4	4	1	2	2	3	3	3	1	1	1
DF61170C	2	4	4	1	2	1	1	2	3	1	1	2
2080D851	3	3	4	2	2	1	1	3	2	1	1	2
2B2A5C91	4	4	2	2	3	3	2	3	2	2	2	3
2E8A8A55	4	3	5	1	4	1	1	1	1	1	1	2
B7FE4016	1	2	5	3	3	2	1	2	2	1	2	2
76E9F2A4	3	4	3	1	3	2	2	3	2	1	1	2
0AE5264F	1	2	4	1	2	2	2	3	1	1	1	2
7D8C0C7C	1	3	4	2	3	1	1	2	1	1	1	2
4EDCD05C	1	3	4	2	3	1	1	1	1	1	1	2
330DE984	1	4	4	1	3	1	1	2	3	1	1	2
FEE28C15	2	4	4	1	3	1	1	2	3	1	2	2
64557B00	4	5	5	4	2	2	2	1	3	2	2	2
F0CDCD10	4	5	1	1	2	2	3	2	3	4	3	4
CC6EC4E5	4	4	2	2	2	1	1	3	3	3	3	4
47E8FE27	2	4	1	2	4	1	1	3	2	4	4	4
FCDFD219	2	3	1	2	3	3	3	2	3	3	3	4
30A17388	1	3	4	1	4	2	2	3	2	2	2	3
2F8EE7DD	4	4	2	4	4	1	2	3	3	1	1	2
545074DD	3	4	2	2	2	1	1	2	2	1	1	1
B5FF85EA	3	4	5	2	3	2	2	3	2	2	2	3
3BD52479	4	4	2	2	2	1	1	3	3	3	3	4
AEF94BAF	2	4	1	2	4	1	1	3	2	4	4	4
940B4849	2	3	1	2	3	3	3	2	3	3	3	4
3B5615F6	1	2	4	1	2	2	2	3	1	1	1	2
00F23A64	1	3	4	2	3	1	1	2	1	1	1	2
1807E702	1	3	4	2	3	1	1	1	1	1	1	2
99BFB140	1	4	4	1	3	1	1	2	3	1	1	2
7E380879	2	4	4	1	3	1	1	2	3	1	2	2
4F276FD6	1	3	4	1	4	2	2	3	2	2	2	3
923A5FDB	4	4	2	4	4	1	2	3	3	1	1	2
391FF557	3	4	2	2	2	1	1	2	2	1	1	1
C417557E	1	3	4	2	3	1	1	2	1	1	1	2
CEDC9486	1	3	4	2	3	1	1	1	1	1	1	2
99D3B484	1	4	4	1	3	1	1	2	3	1	1	2
0A8F35A3	2	4	4	1	3	1	1	2	3	1	2	2
8C2C86DF	2	4	4	1	3	1	1	2	3	1	2	2
BE0FA9DF	4	5	5	4	2	2	2	1	3	2	2	2
DF18859B	4	5	1	1	2	2	3	2	3	4	3	4
66DEC3DC	4	4	4	1	3	2	2	2	1	3	3	3
968D0D8F	4	3	3	2	3	2	2	1	2	3	3	4
AAD8B15C	1	3	4	2	3	1	1	1	1	1	1	2
9EF9D614	2	3	4	3	4	1	1	2	2	1	1	3
E4D07F17	1	2	4	2	4	2	1	3	2	1	1	3
FA98AD84	1	2	4	1	2	1	2	1	3	1	1	2
C1C645BD	5	4	3	2	3	1	1	3	2	1	1	2
E62F4C4A	5	4	3	2	1	4	5	4	3	1	1	3
D07701AD	2	2	5	1	3	2	1	3	2	1	1	3
ED0A19E8	4	3	4	2	3	1	1	2	3	2	2	3
ADE38630	4	4	4	2	3	2	2	3	3	1	2	3
B2360757	4	3	4	2	3	1	1	2	2	1	1	2
B9E14065	4	4	4	1	2	1	1	2	1	2	2	3
446892E0	3	2	4	1	4	1	1	2	2	1	1	2
DE46B6FB	1	2	5	1	3	1	1	2	3	1	1	1
5689A94E	1	2	4	2	3	1	1	2	1	1	1	2
92568EA9	2	3	4	2	3	2	2	2	1	1	1	2
537A1103	4	4	5	2	3	1	2	2	3	1	1	2
AFCE326B	2	4	3	1	4	2	1	1	3	1	1	1
AF01690E	4	4	4	1	5	1	4	2	3	2	1	2
98055828	4	4	3	2	5	1	1	2	1	1	1	2
1C8E680D	3	2	4	2	3	2	3	1	2	2	2	2
9B0ED139	4	3	3	2	3	2	2	1	2	3	3	4
93F9952D	1	3	4	2	3	1	1	1	1	1	1	2
7EA8E645	2	3	4	3	4	1	1	2	2	1	1	3
38CC2E06	1	2	4	2	4	2	1	3	2	1	1	3
8F512EAC	1	2	4	1	2	1	2	1	3	1	1	2
834C4CF2	4	4	4	2	3	2	2	3	3	1	2	3
1EFF0306	4	3	4	2	3	1	1	2	2	1	1	2
2DF64F00	4	4	4	1	2	1	1	2	1	2	2	3
3F11CB8C	3	2	4	1	4	1	1	2	2	1	1	2
D4432559	1	2	5	1	3	1	1	2	3	1	1	1
0D8DE628	2	2	5	1	3	2	1	3	2	1	1	3
DBDBFA72	1	2	4	2	3	1	1	2	1	1	1	2
0A6A8A26	2	3	4	2	3	2	2	2	1	1	1	2
82548807	4	4	5	2	3	1	2	2	3	1	1	2
51397001	2	4	3	1	4	2	1	1	3	1	1	1
3A4F5110	4	4	4	1	5	1	4	2	3	2	1	2
7E8CB076	2	4	4	2	3	2	1	3	3	2	2	3
A838862A	4	4	1	2	2	1	1	1	3	1	1	1
A6954C5E	2	4	2	1	1	1	1	1	3	1	1	3
5BC1595D	3	4	4	1	1	1	1	1	4	1	2	3
BFCF921E	2	5	5	2	2	1	1	1	4	1	1	3
FE750409	2	4	3	2	1	1	1	1	3	2	3	3
8EFADD36	1	4	2	2	2	2	3	3	2	1	1	2
C3CD60E5	2	4	5	2	1	1	1	1	3	1	1	3
88C3B58D	5	5	2	2	1	2	2	3	3	1	1	2
2BAD88F7	3	4	2	2	1	1	1	2	4	1	1	4
0408018A	2	5	1	2	2	1	1	2	4	1	1	2
5BD20419	2	4	2	2	1	1	1	2	3	1	2	3
65E3F21D	2	4	1	2	2	2	1	2	4	1	1	2
F414F61B	1	4	2	2	3	1	1	1	3	1	1	2
5186522C	1	4	1	2	2	1	1	2	2	1	1	2
F6AE899C	4	5	2	1	1	2	1	1	3	1	1	2
674B22A5	4	5	1	1	3	1	1	2	3	1	1	1
14B803A7	1	5	1	2	3	2	3	3	4	2	2	3
A7486D8E	3	5	1	2	1	1	1	1	3	2	2	3
A894D0E3	3	4	2	2	1	1	1	1	3	1	1	2
D32FDCB4	2	4	2	2	3	1	1	1	3	2	2	3
DA1D5FA1	2	4	4	2	3	2	1	3	3	2	2	3
AC61594C	4	4	1	2	2	1	1	1	3	1	1	1
35DEFF93	2	4	2	1	1	1	1	1	3	1	1	3
C411055F	3	4	4	1	1	1	1	1	4	1	2	3
2F8BA44A	4	4	1	2	2	1	1	1	3	1	1	1
4E4EEE9B	1	4	2	2	3	1	1	1	3	1	1	2
8AAE0452	1	4	1	2	2	1	1	2	2	1	1	2
289AB76B	4	5	2	1	1	2	1	1	3	1	1	2
068F2C86	4	5	1	1	3	1	1	2	3	1	1	1
90E02E59	3	4	2	2	1	1	1	1	3	1	1	2
808F9D46	5	5	2	2	1	2	2	3	3	1	1	2
A4C5DEA3	3	4	2	2	1	1	1	2	4	1	1	4
86346AFE	2	5	1	2	2	1	1	2	4	1	1	2
FC65BE64	2	4	2	2	1	1	1	2	3	1	2	3
CDDDB076	2	4	1	2	2	2	1	2	4	1	1	2
1400C94F	2	4	2	2	3	1	1	1	3	2	2	3
C0B0367C	3	4	4	1	1	1	1	1	4	1	2	3
94E1B51F	2	5	5	2	2	1	1	1	4	1	1	3
528DE9F5	2	3	4	2	3	2	2	3	4	1	1	1
91C87DCC	1	2	4	1	3	2	2	2	3	1	1	2
FC43111A	2	4	1	1	3	2	2	3	3	1	2	2
75DBFDA8	2	4	2	1	1	1	1	1	3	2	2	3
8271BC4D	2	4	3	2	1	1	1	2	2	2	2	2
21ABAE8A	2	3	3	1	2	2	1	2	2	1	1	2
47E12EE9	2	5	1	1	3	2	2	3	3	1	1	2
4EAD7AF7	2	4	1	3	2	1	1	2	3	2	2	3
9A509DB5	2	3	3	2	3	3	4	3	3	2	2	3
7B157CA8	2	4	4	2	4	3	3	3	3	2	1	2
D712703D	4	4	2	2	1	1	1	1	3	1	1	3
6D9E3F19	1	4	1	2	2	2	2	3	3	1	1	3
9DE1FF30	4	4	2	2	2	3	2	3	3	2	3	3
AD967C8E	2	4	5	2	2	1	1	2	3	2	2	3
6B09C0D0	2	4	4	2	2	3	2	1	3	2	2	1
043FF4B3	2	2	4	1	1	3	3	3	3	2	2	2
8F25DD13	4	4	2	2	2	2	1	2	3	3	3	4
524DB95C	1	2	3	1	2	2	2	2	3	3	3	2
F8EE3C4B	2	4	4	1	2	1	1	1	3	1	1	3
78E4F232	2	3	4	2	2	4	3	3	3	2	1	3
44098254	2	3	4	1	2	2	2	2	3	3	3	3
E60A4029	2	2	5	2	2	4	4	3	3	3	3	3
593CE41D	2	4	1	1	3	2	2	3	3	1	2	2
67F1A089	2	4	2	1	1	1	1	1	3	2	2	3
A2839489	2	4	1	1	3	2	2	3	3	1	2	2
079DC120	2	4	2	1	1	1	1	1	3	2	2	3
0D799369	2	4	1	1	3	2	2	3	3	1	2	2
5E660C6E	2	3	3	1	2	2	1	2	2	1	1	2
5193AC69	2	5	1	1	3	2	2	3	3	1	1	2
AE9D030A	2	4	1	3	2	1	1	2	3	2	2	3
E6EC7C44	2	5	1	1	3	2	2	3	3	1	1	2
1AC7751C	4	4	2	2	1	1	1	1	3	1	1	3
C4AD4354	1	4	1	2	2	2	2	3	3	1	1	3
13453FA3	4	4	2	2	2	3	2	3	3	2	3	3
D5186679	2	4	4	2	2	3	2	1	3	2	2	1
E1CE49D0	2	2	4	1	1	3	3	3	3	2	2	2
04DC49D1	2	3	4	1	2	2	2	2	3	3	3	3
A1A6A5D9	2	2	5	2	2	4	4	3	3	3	3	3
FA7298F8	2	3	4	2	2	4	3	3	3	2	1	3
5215D2E3	2	4	4	2	4	3	3	3	3	2	1	2
4F5B8491	2	3	3	1	3	1	1	2	3	2	2	3
68307BA7	4	3	4	2	3	1	1	2	3	1	1	3
66131EC1	4	3	3	1	3	2	2	2	2	2	2	2
2B09EBB6	2	4	4	2	3	1	2	2	2	1	1	1
06D9439B	2	3	4	2	3	1	1	1	2	1	1	1
49095E8B	4	4	1	2	2	2	2	2	3	2	2	3
1AA8D7EB	4	4	2	2	2	1	1	1	2	2	2	2
92CECA8C	4	4	2	1	2	2	1	2	1	2	2	2
B771512F	4	4	3	2	3	1	1	3	3	3	3	3
D4F1DB04	4	4	5	1	2	2	2	2	2	3	3	3
EC7005A1	4	4	2	1	3	1	1	3	1	1	1	1
053F93AC	4	4	4	2	2	1	1	1	1	1	1	2
36EFEEC6	4	3	5	2	4	2	2	3	2	1	1	2
50379C34	2	2	4	1	5	1	1	2	1	1	1	1
A45639E4	5	4	2	1	3	1	1	2	2	1	1	1
451E3117	4	3	3	1	3	2	2	2	2	2	2	2
26D4BCCF	2	4	4	2	3	1	2	2	2	1	1	1
57F11019	2	3	4	2	3	1	1	1	2	1	1	1
873F7DF0	4	4	1	2	2	2	2	2	3	2	2	3
343CDA0D	4	4	2	2	2	1	1	1	2	2	2	2
D5113F80	4	4	2	1	2	2	1	2	1	2	2	2
447CC2F0	2	3	4	2	3	1	1	1	2	1	1	1
24CC4B8D	4	4	1	2	2	2	2	2	3	2	2	3
2BF32949	4	4	2	2	2	1	1	1	2	2	2	2
16B5D7CA	4	4	3	2	3	1	1	3	3	3	3	3
EACD18E4	4	4	5	1	2	2	2	2	2	3	3	3
3F40F263	4	4	2	1	3	1	1	3	1	1	1	1
C6A1CD95	4	4	4	2	2	1	1	1	1	1	1	2
699B5547	4	4	5	1	2	2	2	2	2	3	3	3
22AA10CC	4	4	2	1	3	1	1	3	1	1	1	1
44CC0E09	4	4	4	2	2	1	1	1	1	1	1	2
54DC86FC	4	3	5	2	4	2	2	3	2	1	1	2
76C5AFCD	2	2	4	1	5	1	1	2	1	1	1	1
CA673571	4	4	1	2	2	2	2	2	3	2	2	3
27DF192E	4	4	2	2	2	1	1	1	2	2	2	2
8B7D82E8	4	4	2	1	2	2	1	2	1	2	2	2
43DE130E	4	4	3	2	3	1	1	3	3	3	3	3
EA75AA15	4	4	2	2	2	1	1	1	2	2	2	2
7706205A	4	4	2	1	2	2	1	2	1	2	2	2
D2B32FCB	4	4	1	2	2	2	2	2	3	2	2	3
0FB5BAFD	1	4	5	1	3	2	3	2	3	1	2	2
A0EFC3EB	4	4	5	1	4	1	2	2	2	1	2	1
5C4C4B49	3	4	4	2	2	2	2	2	2	2	2	2
9642D956	3	3	4	2	3	2	2	3	1	2	2	1
504EDBD6	1	3	4	2	3	2	2	1	3	2	2	2
EB69E417	1	2	4	2	3	2	2	2	3	3	2	2
238EE703	1	3	4	3	3	2	2	3	2	3	3	2
544F7518	3	2	4	2	3	2	2	2	2	2	2	3
63F350D3	3	4	4	2	3	2	2	3	3	3	2	2
168B0B46	3	4	4	2	3	2	1	2	3	1	1	2
C2555F59	1	1	5	2	3	2	2	1	3	2	1	2
BF2523E7	1	2	5	2	2	1	1	2	4	2	2	3
BD4A35CE	2	3	4	2	3	3	3	2	1	3	3	2
01BE950B	1	4	4	2	3	2	3	2	3	2	2	2
90F45509	1	2	5	1	2	2	2	3	4	3	3	2
A511337F	2	4	4	1	3	2	3	2	2	3	3	2
965E1364	2	3	4	2	3	2	2	3	2	2	1	2
53DFAD8D	4	3	4	1	3	2	3	2	3	2	2	2
507E3BC1	4	5	4	1	3	2	2	2	3	2	2	1
E8DBD63E	5	4	5	2	3	4	3	3	2	3	3	2
1D388A73	2	3	4	2	2	2	3	3	4	2	2	3
69A80893	3	2	5	1	3	2	3	3	3	3	2	2
EF4DBBE8	2	4	4	2	3	3	2	3	1	2	2	3
E5B9C1F4	2	3	4	1	3	2	2	3	2	2	2	3
AC4F9ACB	4	2	4	2	2	2	2	2	1	1	1	2
A5F4614F	3	4	2	2	2	3	3	2	3	2	1	3
7CC337CB	2	4	5	1	3	3	3	2	2	2	2	2
7D78D752	4	4	5	1	4	1	2	2	2	1	2	1
05961CCD	3	4	4	2	2	2	2	2	2	2	2	2
97B1D529	3	3	4	2	3	2	2	3	1	2	2	1
C4ECC383	1	3	4	2	3	2	2	1	3	2	2	2
8261442C	3	2	4	2	3	2	2	2	2	2	2	3
0CBD27C9	4	2	4	2	2	2	2	2	1	1	1	2
79D35339	1	1	5	2	3	2	2	1	3	2	1	2
556B4E21	1	2	5	2	2	1	1	2	4	2	2	3
EB061F04	2	4	5	1	3	3	3	2	2	2	2	2
E2FBFE77	3	2	5	1	3	2	3	3	3	3	2	2
743F4855	2	4	4	2	3	3	2	3	1	2	2	3
9C49F8AF	2	3	4	1	3	2	2	3	2	2	2	3
6EA8A40C	1	4	4	2	3	2	3	2	3	2	2	2

## Sheet: EFFICACY, OPT. & COST
	Knowledge of adaptation options				Perceived Self-efficacy to practice Adaptation				Perceived Adaptation Efficacy				Perceived Adaptation Cost
	Knowledge of the adaptation options in crop management	Knowledge of adaptation options on input management	Knowledgeable on irrigation management	Knowledge of adaptation options in related sub-systems	Self-efficacy to implement adaptation options on CM	Self-efficacy to implement adaptation options on IM	Self-efficacy on irrigation management	Self-efficacy in management of related sub-systems	Implementation of AO on crop management can mitigate climate risk	Adaptation options on input management are effective to mitigate risk	Irrigation management options are effective in mitigating climate risk	AO in related sub-systems reduces the risk in smallholder systems	Perceived cost of adaptation options on crop management is high	Perceived cost of adaptation options on input management is high	Perceived cost of irrigation management is high	Perceived cost of adaptation options in related sub-systems is high
UNIQUE ID
ADEDBED0	3	4	4	2	2	3	1	2	1	4	2	2	1	2	3	4
9E763424	5	2	4	2	1	3	3	2	2	4	1	4	2	4	2	2
0C39E451	4	2	4	2	2	3	1	3	2	2	2	1	2	2	1	1
97E5BEB8	3	3	4	2	3	3	4	2	1	3	2	1	2	2	1	4
9AF38D38	4	2	5	3	3	2	5	2	2	2	2	4	2	2	1	1
D0732AD0	2	3	3	2	3	3	2	3	1	3	1	1	1	4	2	1
8A31C1D6	2	2	5	2	2	3	2	2	3	2	2	2	2	3	1	1
67E96778	1	2	5	3	3	2	1	2	2	3	2	1	1	4	1	4
10C376FD	2	3	4	2	4	2	3	3	2	4	1	2	2	3	1	2
2D33FF47	2	3	4	2	4	3	4	3	2	2	1	2	1	4	1	2
FD3A6016	3	2	5	2	4	2	1	3	3	3	4	3	2	3	1	4
0E2BBCC9	4	3	4	2	2	3	1	2	1	4	2	2	1	2	3	4
46E51BA3	2	2	5	3	3	3	4	2	4	2	2	2	2	2	2	4
922C6B69	2	2	5	2	3	3	3	2	3	3	2	1	2	3	1	1
392312D6	4	3	5	3	2	2	4	1	3	2	1	3	2	2	1	5
94BEB05B	4	2	3	2	3	2	1	2	4	2	1	2	2	4	1	4
DAE9CBFC	5	2	4	1	2	3	2	2	3	3	1	1	3	3	1	5
E995D362	4	3	4	3	2	1	1	3	2	2	1	5	2	3	1	2
667A8C01	4	2	4	2	3	3	2	1	3	4	3	5	2	4	1	4
EA8F8556	3	4	4	2	2	3	1	2	1	4	2	2	1	2	3	4
A77AE946	5	2	4	2	1	3	3	2	2	4	1	4	2	4	2	2
D932B52E	4	2	4	2	2	3	1	3	2	2	2	1	2	2	1	1
493442BE	3	3	4	2	3	3	4	2	1	3	2	1	2	2	1	4
77869BB3	4	2	5	3	3	2	5	2	2	2	2	4	2	2	1	1
1DDA5463	2	3	3	2	3	3	2	3	1	3	1	1	1	4	2	1
9C42E62E	2	2	5	2	2	3	2	2	3	2	2	2	2	3	1	1
17E32C80	1	2	5	3	3	2	1	2	2	3	2	1	1	4	1	4
E6D0D5AA	2	3	4	2	4	2	3	3	2	4	1	2	2	3	1	2
E5932885	2	3	4	2	4	3	4	3	2	2	1	2	1	4	1	2
7FCFE675	3	2	5	2	4	2	1	3	3	3	4	3	2	3	1	4
A7A69197	4	3	4	2	2	3	1	2	1	4	2	2	1	2	3	4
F468E505	2	2	5	3	3	3	4	2	4	2	2	2	2	2	2	4
EEDF378F	2	2	5	2	3	3	3	2	3	3	2	1	2	3	1	1
1C60A4FE	4	3	5	3	2	2	4	1	3	2	1	3	2	2	1	5
A484DC5A	4	2	3	2	3	2	1	2	4	2	1	2	2	4	1	4
CA17FF87	5	2	4	1	2	3	2	2	3	3	1	1	3	3	1	5
0050ADD0	4	3	4	3	2	1	1	3	2	2	1	5	2	3	1	2
3DF3B536	4	2	4	2	3	3	2	1	3	4	3	5	2	4	1	4
9BD3FB70	3	4	5	2	4	2	1	2	4	2	2	1	2	2	2	4
956E8C3E	3	2	5	2	4	3	1	2	5	3	1	1	2	3	2	2
5D857D4C	3	3	4	2	3	1	1	1	2	4	1	2	2	2	4	2
0C2D66D4	3	3	4	2	3	2	1	2	2	3	2	1	1	2	4	1
7D1D51BC	3	2	5	3	2	2	4	2	3	3	1	2	2	3	1	4
42C84DE6	2	3	5	2	4	2	2	1	3	3	1	1	2	2	1	2
6D229BFC	4	5	4	3	4	2	1	2	2	4	2	3	2	2	3	4
5FA3D7C7	3	2	4	2	4	2	2	2	3	2	2	3	2	3	2	4
B994D889	3	2	4	2	4	2	3	2	3	2	2	3	2	2	4	4
E3F93E6E	3	3	4	2	4	3	2	2	2	2	2	1	4	2	1	4
35C1B225	2	2	4	3	4	2	4	2	2	1	2	2	2	2	3	2
4A492BE3	3	2	4	3	3	3	4	3	3	4	2	3	2	2	3	2
FAC6EEEB	3	4	4	3	2	2	1	3	3	2	1	3	2	3	1	4
C684D37A	3	2	4	2	3	3	1	2	2	1	1	2	2	2	2	2
A43CD1DC	3	2	4	2	4	2	4	3	2	4	2	4	2	3	2	4
54BE3694	3	3	4	3	3	2	4	3	2	2	1	2	2	2	1	2
3AE9FEF1	4	3	4	3	2	2	3	3	2	2	1	2	2	2	1	2
D7473D8F	3	2	4	2	4	2	3	2	3	2	2	3	2	2	4	4
291AE31F	3	3	4	2	4	3	2	2	2	2	2	1	4	2	1	4
85B9E528	2	2	4	3	4	2	4	2	2	1	2	2	2	2	3	2
ACA2BC63	3	2	4	3	3	3	4	3	3	4	2	3	2	2	3	2
99C66C45	3	4	4	3	2	2	1	3	3	2	1	3	2	3	1	4
FE7AD023	3	2	4	2	3	3	1	2	2	1	1	2	2	2	2	2
2A26D6BF	3	2	4	2	4	2	4	3	2	4	2	4	2	3	2	4
35762605	3	3	4	3	3	2	4	3	2	2	1	2	2	2	1	2
ACCAB0E6	3	2	5	2	4	3	1	2	5	3	1	1	2	3	2	2
B4A4BFB8	3	3	4	2	3	1	1	1	2	4	1	2	2	2	4	2
87284123	3	3	4	2	3	2	1	2	2	3	2	1	1	2	4	1
1CCEF032	3	2	5	3	2	2	4	2	3	3	1	2	2	3	1	4
E21D3745	2	3	5	2	4	2	2	1	3	3	1	1	2	2	1	2
C5A59EF8	4	4	4	1	3	3	1	3	2	2	1	1	2	2	1	2
6C084D94	3	2	4	2	3	4	2	2	4	1	2	4	2	2	1	4
4F43DD53	3	3	4	2	4	3	4	3	2	3	1	2	3	2	1	4
FB5E2455	3	3	4	2	2	5	1	3	2	1	3	1	2	3	3	2
CED3B133	3	2	5	1	3	2	2	2	3	3	3	2	2	4	2	2
06244B21	4	5	4	2	3	2	2	3	2	2	2	2	1	2	4	4
BF1EC969	4	4	4	1	3	2	1	3	3	1	1	1	2	2	1	4
E9198308	3	4	5	2	4	3	3	1	3	3	2	3	2	2	1	4
FEAFB975	4	3	4	3	2	1	2	2	1	4	4	4	2	2	3	2
B6773EF4	3	2	4	2	3	3	1	1	1	4	3	1	2	2	3	4
E4FAC794	4	2	5	3	2	2	2	1	3	2	2	1	2	1	2	4
5442D0BD	3	1	4	3	3	3	4	3	3	3	3	1	2	2	4	1
343436A2	3	5	5	2	3	3	4	1	2	3	2	2	2	2	1	4
F4EC2FDA	4	5	5	1	4	2	2	1	3	2	3	3	2	4	1	4
CE237088	4	4	4	1	3	2	1	3	3	1	1	1	2	2	1	4
3260C821	3	4	5	2	4	3	3	1	3	3	2	3	2	2	1	4
95F8CA98	4	3	4	3	2	1	2	2	1	4	4	4	2	2	3	2
B24EAAED	3	2	4	2	3	3	1	1	1	4	3	1	2	2	3	4
7C77E79E	4	2	5	3	2	2	2	1	3	2	2	1	2	1	2	4
7FCB1B57	4	4	4	1	3	3	1	3	2	2	1	1	2	2	1	2
20968720	3	2	4	2	3	4	2	2	4	1	2	4	2	2	1	4
9CFD8BA2	3	3	4	2	4	3	4	3	2	3	1	2	3	2	1	4
23D14739	3	3	4	2	2	5	1	3	2	1	3	1	2	3	3	2
FCE4E622	3	3	4	2	4	3	4	3	2	3	1	2	3	2	1	4
6EDF7AA2	3	3	4	2	2	5	1	3	2	1	3	1	2	3	3	2
BD355444	3	2	5	1	3	2	2	2	3	3	3	2	2	4	2	2
DB29F32E	4	5	4	2	3	2	2	3	2	2	2	2	1	2	4	4
8B26F218	4	4	4	1	3	2	1	3	3	1	1	1	2	2	1	4
2698256B	3	4	5	2	4	3	3	1	3	3	2	3	2	2	1	4
2FBC6AF4	4	4	5	2	4	2	2	2	4	3	3	1	3	3	2	4
98C37A44	3	5	4	2	3	2	2	1	2	2	2	2	2	2	1	4
8669C6EF	3	4	5	2	4	1	2	1	3	2	2	2	1	2	1	2
2BC492A8	4	5	4	2	2	1	1	1	4	5	2	3	2	3	1	2
4971089E	2	4	5	3	4	2	4	1	4	4	3	3	3	4	2	4
C71D1FF3	4	5	5	3	4	2	3	2	4	2	5	5	5	4	2	2
3C0CF965	2	3	4	2	4	3	1	2	2	4	2	3	2	2	2	2
80736829	4	3	4	2	2	3	1	3	1	2	2	1	2	3	4	4
DB6162B8	5	4	5	3	3	3	3	1	2	3	4	1	2	2	5	2
F219CBD3	5	2	4	3	2	3	3	3	1	3	2	1	2	3	4	4
05914C98	3	3	4	3	2	3	2	4	3	2	1	2	2	2	4	2
20968E26	2	3	5	3	4	2	4	1	2	2	3	3	2	3	1	4
ABB7AB81	4	4	5	2	3	2	2	2	4	2	2	4	3	2	1	2
1A27135A	3	4	5	3	4	2	4	2	5	3	2	3	2	2	2	1
7D30DB83	2	3	4	2	4	4	2	3	3	3	3	2	3	4	1	2
C4B2B6CE	5	4	5	3	3	3	3	1	2	3	4	1	2	2	5	2
B54273CD	5	2	4	3	2	3	3	3	1	3	2	1	2	3	4	4
B621FEB2	3	3	4	3	2	3	2	4	3	2	1	2	2	2	4	2
04DA5D23	3	5	4	2	3	2	2	1	2	2	2	2	2	2	1	4
73EBA3C8	3	4	5	2	4	1	2	1	3	2	2	2	1	2	1	2
67EA2EA3	4	5	4	2	2	1	1	1	4	5	2	3	2	3	1	2
6D34CB65	2	4	5	3	4	2	4	1	4	4	3	3	3	4	2	4
9A48E23A	4	5	5	3	4	2	3	2	4	2	5	5	5	4	2	2
D7AE4B7E	2	3	5	3	4	2	4	1	2	2	3	3	2	3	1	4
09EFFC0D	4	4	5	2	3	2	2	2	4	2	2	4	3	2	1	2
EE207332	3	4	5	3	4	2	4	2	5	3	2	3	2	2	2	1
6E422F99	3	4	5	2	4	1	2	1	3	2	2	2	1	2	1	2
2E3B375A	4	5	4	2	2	1	1	1	4	5	2	3	2	3	1	2
D64960F0	2	4	5	3	4	2	4	1	4	4	3	3	3	4	2	4
608E7AEA	4	5	5	3	4	2	3	2	4	2	5	5	5	4	2	2
34158950	4	5	5	3	4	2	3	2	4	2	5	5	5	4	2	2
AC16E0E0	2	3	4	2	4	3	1	2	2	4	2	3	2	2	2	2
938DC83C	4	3	4	2	2	3	1	3	1	2	2	1	2	3	4	4
258AE2A1	3	4	4	1	3	3	3	4	3	2	3	2	2	2	4	4
496F27D1	3	4	4	1	4	2	4	3	4	4	4	2	2	3	4	2
652B5CB2	3	2	5	3	4	3	4	1	3	2	2	3	4	2	1	4
9D50D21D	3	4	5	2	4	2	3	1	2	2	2	4	2	3	2	2
713E6F72	4	4	4	2	2	1	1	2	4	3	1	3	2	2	2	2
58DF43D9	3	3	4	3	4	1	4	1	2	2	3	4	2	2	3	4
57643FD5	2	2	4	2	4	2	4	3	5	4	2	2	4	4	4	4
4F6D0614	2	4	4	3	4	2	4	3	3	2	2	3	2	4	3	2
21A3542D	1	2	1	2	4	2	3	2	5	3	2	2	2	3	1	1
02EFCBBC	1	3	4	3	4	3	3	3	2	2	1	2	2	2	1	4
4FB9EE2B	2	2	3	2	4	2	1	3	5	3	2	3	3	3	3	4
8E1A396B	1	4	3	3	4	2	4	4	4	3	1	2	2	2	3	2
DB73D45B	2	4	4	3	4	2	4	4	3	2	1	4	2	2	2	2
5D8363F8	3	2	4	2	3	2	2	2	3	5	2	3	2	2	2	2
71F739CA	1	5	4	3	5	3	4	4	4	3	1	4	3	3	2	4
09364C22	2	4	4	3	4	3	4	3	3	1	2	5	2	4	2	4
01540534	3	2	4	2	4	3	3	3	3	2	3	2	4	2	4	2
6BA58C1A	3	3	4	3	2	2	1	3	4	3	2	3	2	2	2	4
45D1024E	3	3	4	1	4	3	2	3	4	2	2	3	4	2	1	2
3987CE59	2	2	3	2	4	2	4	4	3	3	2	2	2	2	4	1
30D4ABCC	4	3	4	2	2	2	3	3	3	2	1	3	2	2	1	4
5F1AA83E	3	4	4	2	3	3	3	2	3	2	3	2	2	2	4	4
D2242431	3	4	4	1	4	2	4	3	4	4	4	2	2	3	4	2
CBD45730	3	2	5	3	4	3	4	1	3	2	2	3	4	2	1	4
41869035	3	4	5	2	4	2	3	1	2	2	2	4	2	3	2	2
27565CEA	4	4	4	2	2	1	1	2	4	3	1	3	2	2	2	2
CA4ADEC9	3	3	4	3	4	1	4	1	2	2	3	4	2	2	3	4
7D795EBA	2	2	3	2	4	2	1	3	5	3	2	3	3	3	3	4
35B42C48	1	4	3	3	4	2	4	4	4	3	1	2	2	2	3	2
078736BE	2	4	4	3	4	2	4	4	3	2	1	4	2	2	2	2
D22BC67A	3	2	4	2	3	2	2	2	3	5	2	3	2	2	2	2
A68E920F	1	5	4	3	5	3	4	4	4	3	1	4	3	3	2	4
85224770	1	2	1	2	4	2	3	2	5	3	2	2	2	3	1	1
8BCA6FF0	2	4	4	3	4	3	4	3	3	1	2	5	2	4	2	4
99323757	3	2	4	2	4	3	3	3	3	2	3	2	4	2	4	2
E13B99D6	3	3	4	3	2	2	1	3	4	3	2	3	2	2	2	4
B6FC0617	3	3	4	1	4	3	2	3	4	2	2	3	4	2	1	2
B70793FB	2	2	3	2	4	2	4	4	3	3	2	2	2	2	4	1
E2ED014C	3	3	2	2	2	5	2	4	2	1	1	1	3	3	3	2
ADBE9984	3	1	3	1	2	4	1	4	2	1	1	3	4	3	3	2
926824B3	4	2	2	2	3	5	1	4	2	1	1	3	4	3	3	2
D2072516	4	2	4	1	2	4	1	4	2	1	1	2	2	3	1	4
B900F425	4	3	3	1	2	3	1	4	2	3	1	2	2	2	3	2
020C869D	3	1	2	2	2	4	2	3	2	2	3	3	3	3	4	2
296429A8	3	2	2	1	2	4	2	5	2	1	1	1	2	3	3	4
2174D798	3	1	2	1	2	4	2	4	2	1	2	2	2	4	2	2
58FD0D80	2	2	2	3	3	5	2	5	3	1	2	2	2	3	2	4
63C78F4C	2	1	2	2	2	5	2	5	2	1	1	1	3	3	3	2
BB52B7D7	3	2	2	2	3	5	1	5	2	1	1	2	4	3	1	4
C0FBCDAF	3	1	2	2	3	5	1	4	3	1	1	1	4	3	2	4
343F12EC	4	3	4	2	2	3	1	3	2	3	4	2	2	3	2	2
58D59604	1	1	2	5	4	5	4	5	3	1	1	1	4	4	1	2
8A5D5B8A	3	2	3	1	2	4	1	4	3	3	1	2	4	2	1	4
B1730C20	5	2	4	1	2	3	1	4	1	3	1	1	2	2	2	4
06CD26B0	3	1	2	1	2	5	1	5	2	1	1	2	3	2	3	4
9AB5C739	3	2	2	4	3	5	2	4	1	1	1	1	4	4	3	4
618F29A8	2	2	1	1	2	5	1	2	2	1	2	2	3	2	1	2
52405082	4	2	2	1	2	4	2	4	1	2	1	1	3	2	1	4
1E8CFD15	3	1	1	2	2	5	2	5	2	2	1	2	3	3	3	4
6A8680E6	3	3	2	2	2	5	2	4	2	1	1	1	3	3	3	2
0361BF29	3	1	3	1	2	4	1	4	2	1	1	3	4	3	3	2
047BC71B	4	2	2	2	3	5	1	4	2	1	1	3	4	3	3	2
97057ABB	4	2	4	1	2	4	1	4	2	1	1	2	2	3	1	4
5E3C35E5	3	1	3	1	2	4	1	4	2	1	1	3	4	3	3	2
FD79E98F	1	1	2	5	4	5	4	5	3	1	1	1	4	4	1	2
A3A2A0F8	3	2	3	1	2	4	1	4	3	3	1	2	4	2	1	4
E78F3F28	5	2	4	1	2	3	1	4	1	3	1	1	2	2	2	4
EF53AF89	3	1	2	1	2	5	1	5	2	1	1	2	3	2	3	4
92458C7E	4	2	2	1	2	4	2	4	1	2	1	1	3	2	1	4
9627480E	2	2	2	3	3	5	2	5	3	1	2	2	2	3	2	4
B328C9B2	2	1	2	2	2	5	2	5	2	1	1	1	3	3	3	2
85A32F49	3	2	2	2	3	5	1	5	2	1	1	2	4	3	1	4
2E9D8E7B	3	1	2	2	3	5	1	4	3	1	1	1	4	3	2	4
DE97BB3B	4	3	4	2	2	3	1	3	2	3	4	2	2	3	2	2
4227A90B	3	1	1	2	2	5	2	5	2	2	1	2	3	3	3	4
2B4AA5F0	4	2	4	1	2	4	1	4	2	1	1	2	2	3	1	4
4ED98FC8	4	3	3	1	2	3	1	4	2	3	1	2	2	2	3	2
CFA452DE	5	2	2	3	2	3	4	4	3	1	1	2	2	2	4	4
689DF7E3	2	2	2	2	3	4	1	4	1	1	1	2	2	2	3	4
DB3033BA	5	3	2	1	1	3	1	4	2	1	1	2	4	2	4	2
AC7F1902	4	3	2	1	2	4	2	4	2	1	2	2	3	3	3	4
77A5B67C	2	2	2	2	2	4	2	3	2	1	3	2	3	3	3	4
C429D51A	3	2	2	1	2	4	1	3	2	1	1	2	3	3	3	4
19E4F4AB	4	2	2	1	2	4	2	4	2	1	1	2	3	2	4	4
7D5FACB1	4	2	4	2	2	4	1	3	1	1	1	2	2	3	3	2
91068FC6	4	2	3	2	2	3	2	3	2	2	2	2	2	2	4	4
C886F392	5	2	2	2	2	4	2	4	2	1	1	2	4	3	3	4
4669FDF4	5	2	2	2	1	4	2	3	2	1	1	2	2	2	3	2
CBB7A6E9	4	2	3	1	2	5	1	3	2	1	3	2	3	4	2	2
29AEF67B	4	2	1	1	2	4	2	4	2	1	1	1	3	2	4	2
FB596231	4	2	2	1	2	4	1	4	2	2	1	2	3	4	2	2
8B36F4FC	3	2	2	2	2	5	2	5	2	1	1	2	2	2	3	4
C7C62057	4	2	3	1	2	4	2	4	2	1	2	1	3	2	3	2
FA30EB11	4	2	4	1	2	5	1	4	2	1	1	2	2	2	3	2
56AC9723	4	2	2	2	2	5	1	3	2	1	1	2	2	2	4	2
50E9969F	3	2	2	2	2	3	2	3	3	2	2	2	2	3	3	2
B8A0B560	3	2	3	2	2	4	2	4	2	2	1	2	2	2	4	4
37B38084	4	3	3	1	2	3	1	4	2	2	1	2	2	2	3	4
058BB641	5	2	2	2	2	4	2	3	2	1	2	2	2	3	2	2
0ED57FD5	5	3	2	1	1	3	1	4	2	1	1	2	4	2	4	2
1A394122	4	3	2	1	2	4	2	4	2	1	2	2	3	3	3	4
129DB3DB	5	3	2	1	1	3	1	4	2	1	1	2	4	2	4	2
33D66F91	4	3	2	1	2	4	2	4	2	1	2	2	3	3	3	4
48214385	5	3	2	1	1	3	1	4	2	1	1	2	4	2	4	2
BB3984B7	3	2	2	1	2	4	1	3	2	1	1	2	3	3	3	4
985F6459	4	2	2	1	2	4	2	4	2	1	1	2	3	2	4	4
2A1D6CA3	4	2	4	2	2	4	1	3	1	1	1	2	2	3	3	2
F7B51C51	4	2	2	1	2	4	2	4	2	1	1	2	3	2	4	4
44F5D5D5	5	2	2	2	1	4	2	3	2	1	1	2	2	2	3	2
1E7DCA48	4	2	3	1	2	5	1	3	2	1	3	2	3	4	2	2
29CEC756	4	2	1	1	2	4	2	4	2	1	1	1	3	2	4	2
5C271224	3	2	2	2	2	5	2	5	2	1	1	2	2	2	3	4
10E5CAB4	4	2	3	1	2	4	2	4	2	1	2	1	3	2	3	2
E3CE2879	4	3	3	1	2	3	1	4	2	2	1	2	2	2	3	4
05DAC803	5	2	2	2	2	4	2	3	2	1	2	2	2	3	2	2
6F8F7C08	3	2	3	2	2	4	2	4	2	2	1	2	2	2	4	4
1D3888DD	5	2	2	2	2	4	2	4	2	1	1	2	4	3	3	4
77CA5DF7	2	2	4	2	2	2	1	3	2	3	1	3	3	2	1	1
79FE065E	4	3	4	2	2	2	2	3	5	3	1	1	2	3	1	1
C148D79B	2	3	4	2	3	2	1	2	4	2	4	1	2	2	4	4
7D5E0910	4	4	4	2	3	2	2	3	3	3	2	2	2	3	1	2
22B975B3	2	3	4	3	4	3	3	3	2	2	1	2	2	3	2	1
99E7B79C	4	2	5	3	2	3	2	2	2	2	3	2	2	3	3	2
D6DA35F7	4	4	4	3	3	2	3	3	3	3	4	3	3	3	3	2
F98B54C9	3	4	4	3	4	3	2	2	2	3	3	2	3	2	4	2
48A66F2D	4	3	4	3	3	3	4	3	1	3	2	3	2	2	4	2
92BDE70A	4	3	4	2	2	3	2	3	1	2	3	2	2	2	4	2
3FB6C341	2	3	5	3	4	2	4	1	3	3	2	4	3	4	2	2
A16B9CA3	2	3	5	3	4	1	4	1	3	2	2	3	2	2	1	4
4ED9A43F	4	4	5	3	2	2	4	1	4	4	3	4	3	2	3	2
48B189BB	3	4	5	2	4	2	2	1	3	2	2	4	2	2	1	1
F05E16B5	3	4	4	3	3	2	4	1	3	3	2	3	3	2	1	2
25682529	2	3	4	2	3	2	1	2	4	2	4	1	2	2	4	4
8D0936FB	4	4	4	2	3	2	2	3	3	3	2	2	2	3	1	2
602F08E4	2	3	4	3	4	3	3	3	2	2	1	2	2	3	2	1
16DE6A8A	4	2	5	3	2	3	2	2	2	2	3	2	2	3	3	2
90B253E8	4	4	4	3	3	2	3	3	3	3	4	3	3	3	3	2
FFB2B463	3	4	4	3	4	3	2	2	2	3	3	2	3	2	4	2
2529C477	2	3	4	3	4	3	3	3	2	2	1	2	2	3	2	1
2B487E0F	4	2	5	3	2	3	2	2	2	2	3	2	2	3	3	2
EAC8DC69	4	4	4	3	3	2	3	3	3	3	4	3	3	3	3	2
4581DF66	4	3	4	3	3	3	4	3	1	3	2	3	2	2	4	2
FA66BD8D	4	3	4	2	2	3	2	3	1	2	3	2	2	2	4	2
C4A6179C	2	3	5	3	4	2	4	1	3	3	2	4	3	4	2	2
2E9E16EA	2	3	5	3	4	1	4	1	3	2	2	3	2	2	1	4
00D0F119	4	3	4	2	2	3	2	3	1	2	3	2	2	2	4	2
499DE608	2	3	5	3	4	2	4	1	3	3	2	4	3	4	2	2
19E156CD	2	3	5	3	4	1	4	1	3	2	2	3	2	2	1	4
D787315B	4	4	5	3	2	2	4	1	4	4	3	4	3	2	3	2
342B020B	3	4	5	2	4	2	2	1	3	2	2	4	2	2	1	1
561B080B	4	2	5	3	2	3	2	2	2	2	3	2	2	3	3	2
A27F12B4	4	4	4	3	3	2	3	3	3	3	4	3	3	3	3	2
5EEFB23C	3	4	4	3	4	3	2	2	2	3	3	2	3	2	4	2
8CF241BB	4	3	4	3	3	3	4	3	1	3	2	3	2	2	4	2
C5829462	4	4	4	3	3	2	3	3	3	3	4	3	3	3	3	2
1C53B1E2	3	4	4	3	4	3	2	2	2	3	3	2	3	2	4	2
0217394F	4	2	5	3	2	3	2	2	2	2	3	2	2	3	3	2
848C7E39	2	2	5	2	4	2	2	2	2	4	1	1	3	3	1	2
E4AD988A	3	3	4	2	4	3	1	3	4	1	2	1	2	1	2	4
4256EF36	3	2	4	1	2	4	2	2	3	1	1	2	1	2	1	2
577C748E	3	2	5	2	1	3	2	3	3	2	1	1	1	1	1	4
DCA31213	3	4	5	2	4	1	1	1	4	5	1	1	2	2	1	1
29D17199	3	4	5	2	4	1	2	1	3	1	1	3	2	3	1	4
ABDB71F1	3	2	5	2	4	2	4	2	2	2	1	1	2	2	4	2
25E66643	4	2	2	4	3	2	3	4	4	2	1	3	2	2	1	4
8EB26D16	3	5	5	2	4	2	4	3	3	2	1	3	2	3	1	2
C944F63B	3	4	5	1	4	3	1	3	4	4	3	2	2	2	1	2
9FFBF54F	3	2	5	2	4	2	4	2	3	3	2	1	1	2	1	2
4B9ECB2B	3	2	5	3	3	3	3	3	3	1	1	2	2	2	1	2
9ED046C0	3	3	4	2	3	3	3	3	2	3	3	1	2	2	4	1
3E5B297D	4	4	4	2	4	1	1	3	1	2	2	4	2	2	2	2
24D26D65	3	3	4	2	3	3	1	3	2	3	2	1	2	2	2	2
AEE67935	3	2	4	2	2	3	1	3	2	4	3	1	2	2	2	2
8057D0AF	3	2	4	2	3	3	1	1	1	3	1	2	4	4	1	4
B9A90FF4	3	1	4	3	3	2	4	3	2	3	1	1	2	4	1	2
1F258E0F	3	3	4	2	3	4	1	2	2	4	2	2	1	2	1	2
CCABD468	4	3	4	2	2	1	1	3	2	2	1	1	2	2	1	4
DD79D24C	3	3	5	4	4	1	4	2	1	2	1	1	2	2	1	2
81099BFE	3	2	4	2	3	3	1	2	2	3	2	1	2	2	3	2
6E378E18	3	3	3	2	4	4	2	3	3	2	2	1	2	2	2	1
2712430D	3	3	4	2	3	3	4	1	3	2	1	1	2	2	1	2
346D4684	3	3	4	2	3	1	1	2	1	3	3	1	2	2	2	1
EE4A7D11	4	1	4	2	3	1	1	2	3	4	2	1	3	2	2	4
EB769804	3	4	2	2	4	3	2	3	2	2	1	1	2	3	2	2
C77DD60E	3	3	4	2	4	3	1	3	4	1	2	1	2	1	2	4
33D2C7EC	3	2	4	1	2	4	2	2	3	1	1	2	1	2	1	2
FEC6BCA2	3	2	5	2	1	3	2	3	3	2	1	1	1	1	1	4
7C1068CF	3	4	5	2	4	1	1	1	4	5	1	1	2	2	1	1
E23629CC	4	2	2	4	3	2	3	4	4	2	1	3	2	2	1	4
9A2AAC5A	3	3	4	2	3	1	1	2	1	3	3	1	2	2	2	1
811ACB75	3	2	5	2	4	2	4	2	3	3	2	1	1	2	1	2
036110C5	3	2	5	3	3	3	3	3	3	1	1	2	2	2	1	2
477B43EA	3	4	2	2	4	3	2	3	2	2	1	1	2	3	2	2
DACE41B6	3	2	4	2	3	3	1	2	2	3	2	1	2	2	3	2
F56AB60E	3	3	3	2	4	4	2	3	3	2	2	1	2	2	2	1
DDEE4211	3	3	4	2	3	3	4	1	3	2	1	1	2	2	1	2
3AB12296	4	4	4	2	4	1	1	3	1	2	2	4	2	2	2	2

## Sheet: NORM, EXP, INCENTIVE & SUB-SYS
	Subjective Norms			Climate Risk Experience				Incentives				Perceived impacts in related systems
	Willing to take adaptive actions as my peer group wants me to do it	Willing to take adaptive actions as my family members want me to do it	Willing to take adaptive actions as my government aims to increase production	Have experienced climate risks that caused detriment to crop yields	Climate impacts substantially challenged the subsistence of my family	Compromised food consumption detriment health condition of my family	Had to run in debt for maintaining the livelihood for loss of crop yield	Government provides free technical support	Government subsidises agricultural insurance	Government subsidises on improved seed and fertilisers	Government provides support for soil and water conservation	Natural resources (e.g. forest) is likely to be impacted by climate change	Climate change is likely to impact livestock	Water sources are likely to be impacted by climate change	Climate change is likely to impact minor crops (e.g. legumes)
UNIQUE ID
2753F2B4	2	2	2	2	2	4	5	2	2	4	5	3	4	2	3
8CEEFB99	4	2	2	2	2	3	2	2	2	4	2	3	3	3	4
D8C95385	1	1	2	2	3	2	5	2	2	4	4	2	2	2	2
E4B9C23C	2	1	2	2	2	2	4	2	3	2	4	2	2	2	3
B31AA454	2	1	4	2	2	2	4	2	4	2	4	3	3	3	5
C56D61A8	2	1	2	1	1	5	4	2	1	2	2	3	2	2	2
F6BD085E	2	1	3	1	2	2	5	2	3	2	3	3	3	3	4
A34205DF	3	2	2	2	2	4	4	2	4	2	4	3	3	3	4
AE08E3A6	3	2	3	2	2	2	4	2	4	2	4	4	2	2	2
A641B6F6	2	2	3	2	2	2	2	4	2	3	4	3	3	3	4
0F145E16	2	1	2	2	3	2	5	2	1	2	3	4	2	2	2
B15C781B	2	1	2	2	2	4	5	2	2	4	5	3	4	2	3
FC6A95CC	2	2	2	2	2	2	4	4	4	2	2	3	4	3	5
142EA223	2	2	4	2	2	2	4	2	4	2	4	3	3	2	3
F338CFCA	4	2	3	2	3	2	4	2	1	2	5	3	2	2	2
20F64E40	2	2	2	1	4	2	4	2	4	2	4	3	3	2	4
9B78D7F3	4	2	3	1	2	2	4	4	4	2	4	3	3	3	4
FDBA4CCE	2	2	2	2	3	2	4	2	4	2	5	3	3	2	3
9BB93107	2	2	2	1	1	3	5	4	3	3	5	2	3	2	3
F199A40A	2	2	2	2	2	4	5	2	2	4	5	3	4	2	3
B0A267E0	4	2	2	2	2	3	2	2	2	4	2	3	3	3	4
F9296D18	1	1	2	2	3	2	5	2	2	4	4	2	2	2	2
CD86A1AF	2	1	2	2	2	2	4	2	3	2	4	2	2	2	3
1684D1F1	2	1	4	2	2	2	4	2	4	2	4	3	3	3	5
4990A2F5	2	1	2	1	1	5	4	2	1	2	2	3	2	2	2
2893818F	2	1	3	1	2	2	5	2	3	2	3	3	3	3	4
F93F75E3	3	2	2	2	2	4	4	2	4	2	4	3	3	3	4
13669136	3	2	3	2	2	2	4	2	4	2	4	4	2	2	2
27E17505	2	2	3	2	2	2	2	4	2	3	4	3	3	3	4
FF1B7DA4	2	1	2	2	3	2	5	2	1	2	3	4	2	2	2
84927AED	2	1	2	2	2	4	5	2	2	4	5	3	4	2	3
686991EF	2	2	2	2	2	2	4	4	4	2	2	3	4	3	5
406560F4	2	2	4	2	2	2	4	2	4	2	4	3	3	2	3
FA77CE72	4	2	3	2	3	2	4	2	1	2	5	3	2	2	2
28F542CC	2	2	2	1	4	2	4	2	4	2	4	3	3	2	4
C73D4672	4	2	3	1	2	2	4	4	4	2	4	3	3	3	4
031191FC	2	2	2	2	3	2	4	2	4	2	5	3	3	2	3
79533C34	2	2	2	1	1	3	5	4	3	3	5	2	3	2	3
32BED7AA	2	2	4	2	2	2	4	4	4	4	4	3	3	3	4
68C1E718	2	2	3	2	2	4	4	2	4	2	4	3	3	3	4
B956F33F	1	1	4	1	2	2	5	2	4	5	5	4	3	3	3
DAEA2CD6	2	2	2	1	1	1	2	2	5	5	5	4	3	3	3
4CFAC344	2	2	2	2	2	2	4	2	4	4	3	3	3	3	4
34C58DAA	4	1	2	1	2	4	3	2	2	5	5	4	3	2	2
F575825F	5	1	5	1	1	2	5	1	2	5	5	5	4	3	3
3304BC27	1	2	4	1	1	2	2	2	2	5	5	4	3	3	3
02E80C09	1	1	5	1	2	2	5	2	4	4	4	3	3	3	3
940613BF	1	1	3	1	2	4	5	2	3	5	5	4	3	2	3
27D66933	2	2	3	1	1	2	4	4	4	4	4	3	2	2	2
3D780FD5	2	1	2	1	2	4	5	1	1	4	5	3	4	2	3
EFDB4A6E	2	2	2	1	1	2	5	2	3	5	4	5	3	2	2
232E6383	2	1	3	1	2	4	5	2	5	4	5	5	3	2	3
9B0C7001	2	2	5	2	1	5	5	2	2	3	5	3	2	2	2
FD534FB0	2	2	3	1	1	4	5	2	5	5	5	3	2	2	3
1B5FE0BB	1	2	3	2	2	2	5	4	4	4	4	3	3	2	3
B94553D4	1	1	5	1	2	2	5	2	4	4	4	3	3	3	3
4773C55D	1	1	3	1	2	4	5	2	3	5	5	4	3	2	3
CC0A32A8	2	2	3	1	1	2	4	4	4	4	4	3	2	2	2
70BF410A	2	1	2	1	2	4	5	1	1	4	5	3	4	2	3
71FAF69E	2	2	2	1	1	2	5	2	3	5	4	5	3	2	2
7E5E7754	2	1	3	1	2	4	5	2	5	4	5	5	3	2	3
F956AD4B	2	2	5	2	1	5	5	2	2	3	5	3	2	2	2
A9378CEA	2	2	3	1	1	4	5	2	5	5	5	3	2	2	3
5C5B37FE	2	2	3	2	2	4	4	2	4	2	4	3	3	3	4
7FC435D8	1	1	4	1	2	2	5	2	4	5	5	4	3	3	3
77300332	2	2	2	1	1	1	2	2	5	5	5	4	3	3	3
306F0207	2	2	2	2	2	2	4	2	4	4	3	3	3	3	4
CFA9644A	4	1	2	1	2	4	3	2	2	5	5	4	3	2	2
56F203A6	2	2	4	2	2	4	4	2	2	2	4	3	3	3	4
3DFE9FC8	2	2	3	2	2	4	4	2	4	4	4	3	2	3	4
F09C94CC	2	1	2	1	2	2	1	2	3	2	4	3	2	2	2
D30346CE	2	2	2	1	5	1	5	2	2	3	3	3	3	2	3
72E004C3	2	2	2	2	2	4	4	2	4	4	4	3	4	3	5
7F62137E	1	1	4	2	2	4	4	2	2	4	5	3	3	3	4
FDE588B4	2	2	1	2	3	3	4	2	4	4	4	3	3	3	4
79622638	1	1	2	2	2	2	4	2	4	3	5	3	3	3	4
4B43026A	1	1	5	1	1	2	5	1	2	3	5	4	2	4	5
C0C5D007	1	1	4	1	3	1	5	1	5	1	5	5	3	3	4
5BD811D1	1	1	4	1	1	2	2	1	1	1	1	4	3	2	4
A4513621	5	1	2	1	1	2	5	2	3	2	5	5	4	3	4
75FD366A	2	2	5	2	2	3	4	4	3	3	3	3	3	3	4
D2A6E39C	2	2	3	2	2	2	4	2	4	4	4	3	3	3	4
4C9461DA	2	2	1	2	3	3	4	2	4	4	4	3	3	3	4
4DF7F6D4	1	1	2	2	2	2	4	2	4	3	5	3	3	3	4
7547068F	1	1	5	1	1	2	5	1	2	3	5	4	2	4	5
7C4BA099	1	1	4	1	3	1	5	1	5	1	5	5	3	3	4
8B898DD1	1	1	4	1	1	2	2	1	1	1	1	4	3	2	4
A5A40FE5	2	2	4	2	2	4	4	2	2	2	4	3	3	3	4
367ABC6A	2	2	3	2	2	4	4	2	4	4	4	3	2	3	4
79345CCF	2	1	2	1	2	2	1	2	3	2	4	3	2	2	2
A79DA7DB	2	2	2	1	5	1	5	2	2	3	3	3	3	2	3
CB2C1209	2	1	2	1	2	2	1	2	3	2	4	3	2	2	2
2E7F335B	2	2	2	1	5	1	5	2	2	3	3	3	3	2	3
2C8205E2	2	2	2	2	2	4	4	2	4	4	4	3	4	3	5
DA85705B	1	1	4	2	2	4	4	2	2	4	5	3	3	3	4
AA3B6B87	2	2	1	2	3	3	4	2	4	4	4	3	3	3	4
78500FB9	1	1	2	2	2	2	4	2	4	3	5	3	3	3	4
8E4239A0	2	2	4	2	2	2	5	4	4	4	4	3	3	3	4
A4A90379	2	2	4	2	2	2	3	4	4	2	4	3	3	3	5
ECAEA3CE	2	3	5	2	2	2	4	4	3	3	3	3	4	3	5
643BE590	2	2	5	2	1	2	4	2	4	2	4	3	3	3	5
77CA5633	1	2	5	1	2	2	4	2	2	4	5	4	3	3	5
C074E005	1	2	3	1	2	2	4	2	4	4	5	4	3	2	3
D75251E2	3	2	3	2	2	4	3	2	1	2	3	4	2	2	5
DA05D11F	2	2	5	2	1	5	3	2	1	3	3	5	3	4	3
1309ED3E	2	2	4	2	2	4	4	4	2	2	4	3	3	3	4
3D84DDE2	1	1	2	2	2	4	5	1	2	3	4	3	3	4	2
09D7002F	2	2	2	2	1	5	5	2	2	4	4	2	2	4	3
4677DB44	1	1	3	1	1	2	2	2	3	3	5	4	2	2	2
E3679FA4	2	2	4	2	2	3	4	2	4	4	4	3	3	3	4
F72F048B	2	2	4	2	3	3	4	2	4	2	4	3	3	3	4
31D2B28A	1	1	2	1	3	2	2	2	5	5	3	3	3	3	3
B505F1F1	2	2	4	2	2	4	4	4	2	2	4	3	3	3	4
BDBD2D19	1	1	2	2	2	4	5	1	2	3	4	3	3	4	2
8ED08B52	2	2	2	2	1	5	5	2	2	4	4	2	2	4	3
17EA5594	2	2	4	2	2	2	3	4	4	2	4	3	3	3	5
5118CBBD	2	3	5	2	2	2	4	4	3	3	3	3	4	3	5
5154FF7F	2	2	5	2	1	2	4	2	4	2	4	3	3	3	5
6FDF6D44	1	2	5	1	2	2	4	2	2	4	5	4	3	3	5
D4B88641	1	2	3	1	2	2	4	2	4	4	5	4	3	2	3
F30DF1D0	1	1	3	1	1	2	2	2	3	3	5	4	2	2	2
3FB32F21	2	2	4	2	2	3	4	2	4	4	4	3	3	3	4
0D1DA8AF	2	2	4	2	3	3	4	2	4	2	4	3	3	3	4
1B17C0CC	2	3	5	2	2	2	4	4	3	3	3	3	4	3	5
0A22F9D3	2	2	5	2	1	2	4	2	4	2	4	3	3	3	5
C2F0F35A	1	2	5	1	2	2	4	2	2	4	5	4	3	3	5
5358B087	1	2	3	1	2	2	4	2	4	4	5	4	3	2	3
2C44B979	1	2	3	1	2	2	4	2	4	4	5	4	3	2	3
83C569E3	3	2	3	2	2	4	3	2	1	2	3	4	2	2	5
DA3EE019	2	2	5	2	1	5	3	2	1	3	3	5	3	4	3
F2F1A89A	2	2	3	2	2	4	5	2	2	3	4	4	4	3	3
0AB7C45F	2	2	2	2	2	4	4	4	5	2	4	3	3	3	3
E741C8A9	2	2	4	2	2	4	4	2	4	2	2	3	3	3	3
CDCCAF08	2	2	4	2	2	4	4	2	4	4	3	2	4	3	5
6668651E	2	2	3	2	2	4	4	4	4	4	4	3	3	3	2
B2606807	1	1	2	1	3	2	5	4	4	5	5	4	3	2	2
635BAD5C	2	2	3	2	2	4	4	2	4	3	2	3	2	3	4
F6A0158B	1	1	4	2	2	4	4	4	4	2	2	4	4	4	4
83385CE9	2	2	4	2	2	4	4	4	4	2	2	3	3	3	4
75E6F34E	2	2	2	1	2	2	4	2	2	3	4	3	3	3	3
CF8DCACF	1	1	3	1	2	4	3	3	3	3	3	5	3	3	2
A9C034B7	1	1	3	2	2	3	5	2	3	3	3	5	4	3	2
26C9F5A9	2	1	4	1	2	4	4	2	3	3	4	3	2	2	2
B13801D1	1	2	4	2	3	2	2	5	5	5	5	3	2	3	3
186BEE35	1	1	2	2	1	2	3	1	2	3	4	5	3	3	2
A4DCC49A	1	1	3	1	1	2	5	2	4	4	5	4	2	2	3
A9D42ECF	2	2	2	2	2	2	5	2	2	4	4	4	4	3	3
1DD1DE37	1	2	3	2	2	3	4	2	4	2	5	4	3	3	3
156B44A2	2	2	4	4	2	4	3	4	5	4	5	4	3	3	4
77CCA969	2	2	5	2	3	2	5	4	4	4	4	4	4	3	4
A99D360E	3	2	2	2	1	4	5	4	4	2	4	2	3	2	3
5B71F98D	1	1	3	2	1	2	5	4	4	4	4	5	4	4	3
1FFF3BA6	2	2	2	2	2	4	4	4	5	2	4	3	3	3	3
74938117	2	2	4	2	2	4	4	2	4	2	2	3	3	3	3
C1EBBF09	2	2	4	2	2	4	4	2	4	4	3	2	4	3	5
D663E7B6	2	2	3	2	2	4	4	4	4	4	4	3	3	3	2
2C15D548	1	1	2	1	3	2	5	4	4	5	5	4	3	2	2
6948B428	1	1	3	1	2	4	3	3	3	3	3	5	3	3	2
DDC3824F	1	1	3	2	2	3	5	2	3	3	3	5	4	3	2
8CB9A123	2	1	4	1	2	4	4	2	3	3	4	3	2	2	2
B8E93DA4	1	2	4	2	3	2	2	5	5	5	5	3	2	3	3
ADBBA827	1	1	2	2	1	2	3	1	2	3	4	5	3	3	2
2165ACA4	2	2	4	2	2	4	4	4	4	2	2	3	3	3	4
DDEAFFEB	1	1	3	1	1	2	5	2	4	4	5	4	2	2	3
559711F3	2	2	2	2	2	2	5	2	2	4	4	4	4	3	3
333A307A	1	2	3	2	2	3	4	2	4	2	5	4	3	3	3
6FAEFF23	2	2	4	4	2	4	3	4	5	4	5	4	3	3	4
C66F8B63	2	2	5	2	3	2	5	4	4	4	4	4	4	3	4
885CB52B	4	2	4	1	2	2	4	2	2	4	4	3	2	2	4
983BE38A	4	2	2	1	2	4	4	2	4	4	4	3	3	2	3
E486AB1B	2	1	2	1	2	4	4	2	2	3	5	4	2	2	2
A5946B2A	1	1	3	2	2	2	4	5	5	2	3	5	3	2	3
493E2446	2	2	4	2	2	2	4	2	3	3	5	5	4	2	3
5BE7C794	2	2	4	1	2	4	4	4	2	4	4	5	3	2	4
8F809636	4	2	2	1	2	4	4	2	4	4	4	3	3	3	4
C3A0CECC	4	2	4	1	2	4	4	4	4	4	4	3	3	3	4
CE51E1C7	4	2	3	1	2	4	4	4	4	4	4	3	3	2	3
CBD57438	4	2	2	1	2	4	4	4	2	2	4	4	3	4	3
9649FEBF	2	1	2	2	2	4	4	2	2	2	5	5	3	2	4
6015B121	3	1	2	2	1	4	5	2	5	2	2	4	3	2	3
BB46FC4C	1	1	3	2	3	2	4	5	5	2	5	5	4	2	3
3862D004	4	2	2	1	2	4	4	2	4	4	4	4	4	3	4
5201B97E	1	1	2	2	1	2	5	2	4	2	4	4	3	2	2
979CC5C5	1	1	2	1	3	2	2	5	5	2	5	4	3	2	3
C7D033F9	4	1	2	2	2	4	5	5	2	4	4	5	5	2	3
11CB3850	4	2	2	2	2	4	4	2	4	4	4	5	3	2	2
ECF02DA0	4	2	3	2	2	4	4	4	4	4	4	3	3	2	4
01E09843	2	2	4	4	2	4	4	4	4	4	4	4	3	3	3
BFF74FB8	4	2	4	1	2	1	4	2	4	4	4	3	3	2	3
07F07695	4	2	4	1	2	2	4	2	2	4	4	3	2	2	4
00D8638A	4	2	2	1	2	4	4	2	4	4	4	3	3	2	3
FF6C7510	2	1	2	1	2	4	4	2	2	3	5	4	2	2	2
6089775A	1	1	3	2	2	2	4	5	5	2	3	5	3	2	3
8A669B39	4	2	2	1	2	4	4	2	4	4	4	3	3	2	3
0A144BC0	4	2	2	1	2	4	4	2	4	4	4	4	4	3	4
69018B0D	1	1	2	2	1	2	5	2	4	2	4	4	3	2	2
53DDB114	1	1	2	1	3	2	2	5	5	2	5	4	3	2	3
783F1151	4	1	2	2	2	4	5	5	2	4	4	5	5	2	3
9F0EA23F	2	2	4	4	2	4	4	4	4	4	4	4	3	3	3
A37AB84B	4	2	3	1	2	4	4	4	4	4	4	3	3	2	3
8E4D138C	4	2	2	1	2	4	4	4	2	2	4	4	3	4	3
ED1A0C09	2	1	2	2	2	4	4	2	2	2	5	5	3	2	4
7352EC9D	3	1	2	2	1	4	5	2	5	2	2	4	3	2	3
43F8728F	1	1	3	2	3	2	4	5	5	2	5	5	4	2	3
04228BC2	4	2	4	1	2	1	4	2	4	4	4	3	3	2	3
98E39240	1	1	3	2	2	2	4	5	5	2	3	5	3	2	3
F7D0CF3C	2	2	4	2	2	2	4	2	3	3	5	5	4	2	3
990BEA57	4	2	3	2	2	2	4	2	4	2	4	5	4	2	4
B8574CA3	4	2	5	2	2	2	4	2	4	2	4	5	3	2	2
3EE21E57	2	2	3	1	2	2	4	2	3	2	4	5	3	2	3
FAAD1958	4	1	2	1	2	4	5	2	2	3	5	5	2	2	4
902EA129	4	2	2	2	2	4	4	2	4	2	4	5	3	2	3
5067C07A	4	2	2	2	2	4	4	2	2	4	4	3	3	4	3
F9781589	4	2	3	2	2	4	4	4	2	4	4	4	4	4	3
A5C296AA	2	2	5	2	2	2	5	2	3	2	5	5	4	2	3
DD7D6B6D	2	2	5	2	2	4	5	1	2	2	5	5	3	4	4
6E09B6D1	4	2	4	2	2	4	4	2	4	2	4	3	4	2	3
1487708B	4	2	2	2	2	4	4	2	4	2	4	4	3	2	4
6D194FDE	2	2	4	2	2	2	5	1	4	4	4	5	3	3	3
3318FC93	4	2	4	2	2	2	4	2	2	4	4	5	4	3	4
C442313A	4	2	5	1	2	2	4	4	2	4	4	5	4	2	2
0CD1C371	2	2	4	1	2	2	4	2	4	2	4	5	3	2	4
E2178F87	2	2	5	1	3	2	1	2	4	2	4	4	3	2	2
4345D003	4	2	4	2	2	4	4	4	4	4	4	3	3	3	4
D42B2753	4	2	2	2	2	4	4	2	2	4	4	5	3	3	3
468F4020	4	2	2	2	2	4	4	2	2	4	4	3	3	3	3
C580517C	2	3	2	3	2	4	4	2	2	4	5	4	4	3	3
56D8DAF6	1	1	3	1	2	2	4	2	4	4	5	4	3	3	4
125B6114	4	2	2	2	2	4	4	4	4	4	4	4	3	3	4
E7E361C6	2	2	3	1	2	2	4	2	3	2	4	5	3	2	3
4ACACC10	4	1	2	1	2	4	5	2	2	3	5	5	2	2	4
BE3D5DB5	2	2	3	1	2	2	4	2	3	2	4	5	3	2	3
E901AE91	4	1	2	1	2	4	5	2	2	3	5	5	2	2	4
6323B7C4	2	2	3	1	2	2	4	2	3	2	4	5	3	2	3
AF328532	4	2	2	2	2	4	4	2	2	4	4	3	3	4	3
7A2313E0	4	2	3	2	2	4	4	4	2	4	4	4	4	4	3
8F401341	2	2	5	2	2	2	5	2	3	2	5	5	4	2	3
326E1268	4	2	3	2	2	4	4	4	2	4	4	4	4	4	3
DFAB93DA	4	2	2	2	2	4	4	2	4	2	4	4	3	2	4
4316159C	2	2	4	2	2	2	5	1	4	4	4	5	3	3	3
CE94B2BE	4	2	4	2	2	2	4	2	2	4	4	5	4	3	4
41D1E094	2	2	4	1	2	2	4	2	4	2	4	5	3	2	4
608A98D0	2	2	5	1	3	2	1	2	4	2	4	4	3	2	2
DAA225E1	1	1	3	1	2	2	4	2	4	4	5	4	3	3	4
0C4B8274	4	2	2	2	2	4	4	4	4	4	4	4	3	3	4
056636A0	2	3	2	3	2	4	4	2	2	4	5	4	4	3	3
95C78DD6	4	2	4	2	2	4	4	2	4	2	4	3	4	2	3
CF21CBD5	2	2	4	2	2	2	4	4	4	4	4	2	3	3	3
0A749993	2	2	2	2	2	4	4	5	5	4	4	3	3	3	4
50F8E1B1	1	1	3	1	2	2	4	1	5	2	4	4	3	3	2
A4A34C4C	2	2	4	2	2	2	4	2	4	2	4	3	3	3	3
2D24A2FC	1	1	2	1	2	1	5	2	3	4	4	5	4	2	3
FDE42A66	2	2	5	3	2	4	4	4	4	4	4	3	3	4	5
9CBE092F	2	2	5	2	2	2	4	4	2	4	3	2	3	2	4
C6D3D8FE	2	2	4	1	2	1	1	3	3	4	4	4	4	4	4
EE2638B0	1	2	3	1	3	2	4	2	2	3	4	4	3	5	3
3704E5A2	2	2	2	2	2	4	4	1	1	3	5	2	3	4	3
4323EB28	1	1	4	1	2	2	5	5	5	5	5	5	4	2	3
63BB74DA	2	2	2	1	2	2	5	2	3	2	5	5	2	2	2
D546ACB6	2	2	2	2	2	2	4	2	4	3	3	3	3	3	3
3F951914	2	2	4	1	2	2	4	4	5	5	5	3	3	3	3
543823D3	1	1	3	1	3	2	5	2	3	3	3	4	3	3	2
128E1AE6	1	1	3	1	2	2	4	1	5	2	4	4	3	3	2
5479AF93	2	2	4	2	2	2	4	2	4	2	4	3	3	3	3
FC3BBE99	1	1	2	1	2	1	5	2	3	4	4	5	4	2	3
168D7DE4	2	2	5	3	2	4	4	4	4	4	4	3	3	4	5
5A039095	2	2	5	2	2	2	4	4	2	4	3	2	3	2	4
088EA00C	2	2	4	1	2	1	1	3	3	4	4	4	4	4	4
44627F4A	1	1	2	1	2	1	5	2	3	4	4	5	4	2	3
5ECF1CEB	2	2	5	3	2	4	4	4	4	4	4	3	3	4	5
65C52D02	2	2	5	2	2	2	4	4	2	4	3	2	3	2	4
FA370F87	1	2	3	1	3	2	4	2	2	3	4	4	3	5	3
6DE3007F	2	2	2	2	2	4	4	1	1	3	5	2	3	4	3
983C5054	1	1	4	1	2	2	5	5	5	5	5	5	4	2	3
0F175BB8	2	2	2	1	2	2	5	2	3	2	5	5	2	2	2
EEBF5258	2	2	2	2	2	4	4	1	1	3	5	2	3	4	3
F7F36C94	1	1	4	1	2	2	5	5	5	5	5	5	4	2	3
4BFDFE13	2	2	2	1	2	2	5	2	3	2	5	5	2	2	2
C4DBEC3E	2	2	2	2	2	2	4	2	4	3	3	3	3	3	3
960CA969	2	2	4	1	2	2	4	4	5	5	5	3	3	3	3
D4A73817	2	2	5	3	2	4	4	4	4	4	4	3	3	4	5
EBC5ACEE	2	2	5	2	2	2	4	4	2	4	3	2	3	2	4
0AF309A7	2	2	4	1	2	1	1	3	3	4	4	4	4	4	4
E2720D24	1	2	3	1	3	2	4	2	2	3	4	4	3	5	3
C1E93D0A	2	2	5	2	2	2	4	4	2	4	3	2	3	2	4
BA63906C	2	2	4	1	2	1	1	3	3	4	4	4	4	4	4
BA0F34F2	2	2	5	3	2	4	4	4	4	4	4	3	3	4	5
46B0CB21	4	2	4	2	2	4	4	2	4	4	4	3	3	3	4
30FF8348	4	2	3	2	2	4	4	4	4	2	4	4	3	3	4
8BD977FB	2	2	3	2	2	3	4	2	4	4	4	4	3	3	4
7E76E2BB	4	2	2	2	2	4	4	2	4	4	4	4	3	4	4
AD559508	2	2	5	1	4	2	4	4	4	4	4	3	3	3	4
24EC5E47	2	2	4	1	4	2	4	2	4	4	4	3	3	3	4
EA3C9840	2	2	2	1	2	2	4	4	4	4	4	3	3	3	4
370034ED	2	2	2	1	2	4	4	2	2	4	4	4	3	4	3
D927829B	2	2	2	1	4	2	4	2	4	4	4	3	3	3	4
85D327BD	2	2	2	1	4	2	4	4	4	3	4	3	3	3	4
64C54716	2	2	5	1	2	2	4	2	4	4	4	4	3	3	4
2722ADCB	2	2	2	2	2	2	4	2	4	2	4	3	4	3	4
110C19C2	1	1	3	1	3	2	4	2	2	4	4	5	4	3	2
CB8B086A	1	1	2	1	3	2	5	2	5	5	5	5	3	2	2
044814A8	2	2	3	1	5	1	5	2	3	4	4	4	3	3	3
4B7C79EE	2	1	2	1	2	4	4	2	2	4	3	5	3	2	2
32FA1623	1	1	2	2	2	4	4	2	4	4	4	4	4	4	3
898B2AB9	1	1	2	1	4	1	4	1	2	4	5	4	3	3	3
A27515EF	1	2	2	1	2	2	5	2	1	3	5	4	3	2	2
59472997	1	2	2	1	4	1	5	4	5	5	4	3	2	2	3
AB5AF4EE	2	2	2	1	2	2	2	2	4	5	4	5	4	2	3
F87E540D	2	1	5	1	1	2	4	1	5	4	5	3	3	5	2
517E1EFB	3	2	2	2	4	2	5	1	3	2	2	5	3	2	3
FEF5CF2C	2	1	4	1	2	2	5	4	5	5	5	5	2	2	3
BCC834C5	2	1	4	1	2	1	5	2	4	4	4	4	2	2	2
9A00E3F2	4	2	3	1	3	1	2	3	2	4	5	3	3	2	3
C5788C23	4	2	2	2	2	4	4	4	4	4	4	3	3	4	4
65F8CBAD	4	2	3	2	2	4	4	4	4	2	4	4	3	3	4
534E67E2	2	2	3	2	2	3	4	2	4	4	4	4	3	3	4
DD1743DD	4	2	2	2	2	4	4	2	4	4	4	4	3	4	4
4CE4BC1D	2	2	5	1	4	2	4	4	4	4	4	3	3	3	4
930F4C81	2	2	2	1	2	4	4	2	2	4	4	4	3	4	3
882890F4	2	1	4	1	2	1	5	2	4	4	4	4	2	2	2
0E8F57C1	2	2	5	1	2	2	4	2	4	4	4	4	3	3	4
4A38971B	2	2	2	2	2	2	4	2	4	2	4	3	4	3	4
64643DEE	4	2	2	2	2	4	4	4	4	4	4	3	3	4	4
7BCA3BA8	2	1	5	1	1	2	4	1	5	4	5	3	3	5	2
1FFDE343	3	2	2	2	4	2	5	1	3	2	2	5	3	2	3
8B6DF7CF	2	1	4	1	2	2	5	4	5	5	5	5	2	2	3
5C4371E8	1	1	2	1	3	2	5	2	5	5	5	5	3	2	2

## Sheet: ADOPTION OF MEASURES
	Adaptation decisions
	Change in crop type (varieties)	Crop drought-tolerant varieties	Crop high value varieties	Crop high yielding varieties	Multi-cropping	Crop diversification	Improved seed	Changing planting dates	Changing timing of fertilisation	Adapting irrigation schedule	Soil conservation & erosion control	Invest on Irrigation/rain water harvesting	Adjustment in fertiliser application	Adjustment in manure application	Cash crops	Seasonal migration (during crop offseason)	Off-season cropping	Rely more on livestock	Insurance	Discontinue cropping	Rely more on off-farm interventions	Selling/rent-out farm land	Long-term migration (aboard/city/India)	Abandon cultivating less profitable crops	Farming on marginal land
UNIQUE ID
	Crop Adjustment (CA)							Farm Management (FM)					Fertiliser Mgt. (FE)		Non-farm Adjustments (NF)					Off-farm Adjustments (OF)
D3F19EA4	3	3	1	3	1	3	4	1	1	1	1	2	2	2	2	1	1	4	1	1	5	1	1	1	2
2A054583	3	3	2	3	1	1	3	1	1	2	3	1	1	3	3	2	3	4	1	1	1	1	1	1	1
6855E238	3	3	1	4	1	4	4	2	1	1	3	3	3	2	2	2	3	2	4	1	3	1	1	1	1
B3F2738F	3	3	1	4	2	4	3	2	1	2	4	1	2	5	2	3	2	4	1	1	1	1	1	1	1
6C1F9EC1	3	3	1	4	2	5	4	2	1	1	2	2	3	5	2	3	3	5	1	1	1	1	1	1	1
55B4B5D7	4	4	1	5	1	5	4	2	3	2	3	2	1	5	2	1	4	5	1	1	3	1	1	1	1
F1538005	3	2	1	3	3	2	2	2	2	1	2	1	3	3	2	2	1	4	1	1	3	1	1	1	1
7C39A562	3	3	1	4	4	2	3	2	1	1	2	1	3	3	1	3	2	4	1	1	1	1	1	1	1
C9559FD2	3	2	1	4	2	4	3	1	2	1	3	1	1	5	2	3	1	5	1	1	1	1	1	1	1
31D452E3	3	2	1	4	2	5	3	1	2	1	3	2	1	3	2	2	3	4	1	1	2	1	1	1	1
2309EA42	5	4	1	5	3	5	4	2	2	2	4	1	2	3	2	1	3	4	1	1	1	1	1	1	2
786E8E5D	3	3	1	3	1	3	4	1	1	1	1	2	2	2	2	1	1	4	1	1	5	1	3	1	2
BC4B0703	3	3	3	1	4	1	3	3	3	1	1	2	3	3	2	1	3	5	2	1	1	1	1	1	1
0F598333	4	2	1	3	3	5	3	4	1	1	3	2	3	3	2	3	2	5	1	1	2	1	1	1	3
066B8507	3	4	1	4	2	3	4	2	2	1	3	1	2	5	2	2	2	4	2	1	2	1	1	1	2
8823475A	3	3	3	4	2	4	4	1	5	2	2	1	1	4	2	2	1	4	1	1	3	1	1	1	1
9357A501	3	3	2	3	1	2	3	1	1	1	3	1	1	3	3	3	1	2	1	1	3	1	1	1	1
48B2923E	4	1	3	5	3	3	2	1	1	1	3	1	3	3	1	3	1	2	1	3	2	1	1	1	1
D72C3774	1	2	2	5	1	4	3	1	2	1	2	1	4	4	1	1	2	3	1	1	2	1	1	1	1
5A9B9E09	3	3	1	3	1	3	4	1	1	1	1	2	2	2	2	1	1	4	1	1	5	1	1	1	2
5411ED81	3	3	2	3	1	1	3	1	1	2	3	1	1	3	3	2	3	4	1	1	1	1	1	1	1
12C2899E	3	3	1	4	1	4	4	2	1	1	3	3	3	2	2	2	3	2	4	1	3	1	1	1	1
A772180B	3	3	1	4	2	4	3	2	1	2	4	1	2	5	2	3	2	4	1	1	1	1	1	1	1
FA83F15F	3	3	1	4	2	5	4	2	1	1	2	2	3	5	2	3	3	5	1	1	1	1	1	1	1
9CA245C1	4	4	1	5	1	5	4	2	3	2	3	2	1	5	2	1	4	5	1	1	3	1	1	1	1
D51A2F72	3	2	1	3	3	2	2	2	2	1	2	1	3	3	2	2	1	4	1	1	3	1	1	1	1
D08270B3	3	3	1	4	4	2	3	2	1	1	2	1	3	3	1	3	2	4	1	1	1	1	1	1	1
2880A719	3	2	1	4	2	4	3	1	2	1	3	1	1	5	2	3	1	5	1	1	1	1	1	1	1
F4823E81	3	2	1	4	2	5	3	1	2	1	3	2	1	3	2	2	3	4	1	1	2	1	1	1	1
1009A98E	5	4	1	5	3	5	4	2	2	2	4	1	2	3	2	1	3	4	1	1	1	1	1	1	2
7BD3959A	3	3	1	3	1	3	4	1	1	1	1	2	2	2	2	1	1	4	1	1	5	1	3	1	2
745956A7	3	3	3	1	4	1	3	3	3	1	1	2	3	3	2	1	3	5	2	1	1	1	1	1	1
599C16E5	4	2	1	3	3	5	3	4	1	1	3	2	3	3	2	3	2	5	1	1	2	1	1	1	3
B2887E61	3	4	1	4	2	3	4	2	2	1	3	1	2	5	2	2	2	4	2	1	2	1	1	1	2
AE478134	3	3	3	4	2	4	4	1	5	2	2	1	1	4	2	2	1	4	1	1	3	1	1	1	1
AD3F3ECD	3	3	2	3	1	2	3	1	1	1	3	1	1	3	3	3	1	2	1	1	3	1	1	1	1
EF88B4C7	4	1	3	5	3	3	2	1	1	1	3	1	3	3	1	3	1	2	1	3	2	1	1	1	1
E323B4D4	1	2	2	5	1	4	3	1	2	1	2	1	4	4	1	1	2	3	1	1	2	1	1	1	1
71602BEF	3	1	1	1	3	3	2	2	2	1	1	1	2	3	1	3	1	3	1	1	4	1	3	1	1
53E347AF	3	1	1	3	3	1	3	2	2	2	1	1	3	4	1	3	1	2	1	1	3	1	3	1	1
E8739A76	4	3	1	3	2	4	4	1	1	1	2	1	2	2	1	3	1	2	2	1	3	1	3	1	1
3CA4A4E8	2	3	1	3	2	3	3	1	3	2	1	1	3	3	2	2	1	3	1	1	3	1	3	1	1
EF6526AC	3	1	1	3	3	1	1	2	1	1	2	1	1	3	2	1	2	3	1	1	3	1	1	2	1
1CCD5C11	2	3	1	3	2	3	4	2	2	1	1	1	3	4	2	2	2	4	1	1	3	1	1	1	1
7F7315C0	2	3	1	3	2	4	2	1	1	2	2	2	1	3	2	1	2	3	1	1	1	1	1	1	1
BF4DF0E0	3	3	1	2	3	4	3	2	2	1	1	1	1	5	2	1	1	4	1	1	2	1	2	1	1
689E4599	2	4	2	4	5	4	3	2	2	2	2	2	3	5	2	1	2	3	1	1	2	1	1	1	1
1190453A	3	3	1	3	2	4	4	1	2	1	1	1	3	4	2	2	2	4	1	1	3	1	1	1	1
3B9316CA	3	2	1	4	2	5	4	2	2	1	1	1	2	3	2	2	1	3	1	1	3	1	1	1	1
F821985D	3	3	1	3	3	4	4	2	2	2	1	4	2	3	2	1	2	3	1	1	5	1	1	1	1
8E616DF0	3	2	1	3	4	4	3	2	1	1	1	1	2	4	2	2	2	3	1	1	3	1	1	1	1
7396448E	2	3	1	3	2	3	3	2	2	2	1	3	4	4	2	2	2	3	1	1	3	1	1	1	1
5C7281B2	3	3	1	3	1	4	2	1	2	1	2	2	1	4	2	1	2	3	1	1	4	1	1	1	1
C5B3B860	2	3	1	3	3	3	2	1	2	1	1	2	3	5	3	1	1	3	1	1	2	1	1	1	1
D1A69384	3	3	1	3	4	4	4	1	2	1	2	2	2	3	2	2	1	4	1	1	1	1	3	1	1
C17482E0	2	4	2	4	5	4	3	2	2	2	2	2	3	5	2	1	2	3	1	1	2	1	1	1	1
D1462A39	3	3	1	3	2	4	4	1	2	1	1	1	3	4	2	2	2	4	1	1	3	1	1	1	1
C4DE4426	3	2	1	4	2	5	4	2	2	1	1	1	2	3	2	2	1	3	1	1	3	1	1	1	1
22228D0A	3	3	1	3	3	4	4	2	2	2	1	4	2	3	2	1	2	3	1	1	5	1	1	1	1
3A88F28A	3	2	1	3	4	4	3	2	1	1	1	1	2	4	2	2	2	3	1	1	3	1	1	1	1
A56A0A21	2	3	1	3	2	3	3	2	2	2	1	3	4	4	2	2	2	3	1	1	3	1	1	1	1
964E22D8	3	3	1	3	1	4	2	1	2	1	2	2	1	4	2	1	2	3	1	1	4	1	1	1	1
7C9B1C68	2	3	1	3	3	3	2	1	2	1	1	2	3	5	3	1	1	3	1	1	2	1	1	1	1
D825C094	3	1	1	3	3	1	3	2	2	2	1	1	3	4	1	3	1	2	1	1	3	1	3	1	1
6B746339	4	3	1	3	2	4	4	1	1	1	2	1	2	2	1	3	1	2	2	1	3	1	3	1	1
FDFA042C	2	3	1	3	2	3	3	1	3	2	1	1	3	3	2	2	1	3	1	1	3	1	3	1	1
2404D32D	3	1	1	3	3	1	1	2	1	1	2	1	1	3	2	1	2	3	1	1	3	1	1	2	1
2464A4A7	2	3	1	3	2	3	4	2	2	1	1	1	3	4	2	2	2	4	1	1	3	1	1	1	1
C5F67070	3	1	1	1	2	2	3	2	2	4	3	3	3	3	1	1	1	2	1	2	3	2	1	1	1
CCB2C7F1	3	1	1	3	3	3	3	2	3	2	1	1	3	4	1	1	2	2	1	1	3	1	1	1	1
2C5AF3F6	4	3	1	4	2	4	3	2	2	2	1	3	3	4	2	2	2	3	1	3	3	1	1	1	1
9677075F	3	3	1	4	2	3	3	2	1	1	2	1	4	4	2	3	1	3	1	2	1	1	2	1	1
BBED87F4	3	1	1	4	3	1	1	2	2	1	3	1	3	3	2	1	1	1	1	1	3	1	3	1	1
FA83090D	3	3	1	4	2	3	3	2	2	2	2	3	1	3	2	1	2	1	1	3	2	1	1	1	1
23E2D3D9	1	1	1	1	2	1	1	1	1	1	2	1	1	3	1	3	3	3	1	1	3	1	1	1	1
56652B00	2	1	1	1	2	3	3	1	1	2	1	2	1	3	1	3	1	3	1	2	3	1	1	1	1
F52E0ADA	4	2	1	5	2	3	3	2	2	2	1	1	1	4	2	2	2	3	1	3	3	1	1	1	1
6EAA6925	4	3	2	5	2	4	4	2	3	2	1	1	1	5	2	3	2	5	1	3	3	1	1	1	1
4E70FEDB	4	3	1	4	3	3	1	2	1	2	1	1	1	2	2	1	1	3	1	3	1	3	1	5	1
34697FA8	2	2	1	3	1	3	2	1	1	1	1	2	1	3	1	3	4	2	1	1	5	1	1	1	1
0A57717A	2	1	1	1	2	1	1	1	1	1	2	1	1	3	2	3	1	2	1	1	3	1	1	1	1
40F15896	2	1	1	1	1	3	1	1	1	1	2	1	1	3	1	3	1	2	1	1	3	1	1	1	2
99E593E5	1	1	1	1	2	1	1	1	1	1	2	1	1	3	1	3	3	3	1	1	3	1	1	1	1
0BC2A0AF	2	1	1	1	2	3	3	1	1	2	1	2	1	3	1	3	1	3	1	2	3	1	1	1	1
D94093D5	4	2	1	5	2	3	3	2	2	2	1	1	1	4	2	2	2	3	1	3	3	1	1	1	1
14B99BA0	4	3	2	5	2	4	4	2	3	2	1	1	1	5	2	3	2	5	1	3	3	1	1	1	1
79165E3A	4	3	1	4	3	3	1	2	1	2	1	1	1	2	2	1	1	3	1	3	1	3	1	5	1
D978408C	3	1	1	1	2	2	3	2	2	4	3	3	3	3	1	1	1	2	1	2	3	2	1	1	1
7A99B499	3	1	1	3	3	3	3	2	3	2	1	1	3	4	1	1	2	2	1	1	3	1	1	1	1
8EBAE3B8	4	3	1	4	2	4	3	2	2	2	1	3	3	4	2	2	2	3	1	3	3	1	1	1	1
1F83A3DE	3	3	1	4	2	3	3	2	1	1	2	1	4	4	2	3	1	3	1	2	1	1	2	1	1
978F8612	4	3	1	4	2	4	3	2	2	2	1	3	3	4	2	2	2	3	1	3	3	1	1	1	1
EC68ED88	3	3	1	4	2	3	3	2	1	1	2	1	4	4	2	3	1	3	1	2	1	1	2	1	1
E028FC26	3	1	1	4	3	1	1	2	2	1	3	1	3	3	2	1	1	1	1	1	3	1	3	1	1
D8025DB3	3	3	1	4	2	3	3	2	2	2	2	3	1	3	2	1	2	1	1	3	2	1	1	1	1
C4FE21C6	1	1	1	1	2	1	1	1	1	1	2	1	1	3	1	3	3	3	1	1	3	1	1	1	1
1621B13A	2	1	1	1	2	3	3	1	1	2	1	2	1	3	1	3	1	3	1	2	3	1	1	1	1
2E661B3A	1	1	1	1	2	1	1	1	1	1	1	1	2	4	1	3	1	3	1	1	3	1	3	1	2
21A2A3D9	2	1	2	2	2	3	4	2	2	1	1	1	2	3	1	2	1	2	1	3	3	2	2	1	1
DEBB0074	1	1	2	2	2	2	1	1	3	1	1	1	2	4	2	3	1	2	1	1	3	2	1	1	1
11A49A77	3	2	2	2	2	1	1	2	2	1	1	1	2	3	2	1	1	2	1	1	4	1	3	1	1
D967C729	2	2	1	3	4	5	2	1	1	1	2	1	1	4	1	3	1	2	1	3	4	1	3	1	1
07DE700F	2	3	1	3	5	3	1	1	2	2	2	1	1	4	3	3	3	1	1	4	1	3	1	3	1
0E987164	4	4	1	5	2	5	3	1	1	2	3	4	3	4	2	1	2	4	1	1	4	1	1	1	1
4DE92D9B	3	2	1	5	1	3	4	2	2	2	1	1	4	4	2	1	4	4	4	1	2	1	1	1	1
DCFDCC09	3	1	1	2	2	1	2	1	2	1	1	2	3	3	3	1	3	3	2	1	1	1	1	1	1
3E9D877D	4	2	1	5	2	4	4	2	2	1	1	1	3	3	2	1	3	3	3	4	2	1	1	1	1
CAEA9EC7	3	2	4	5	1	3	4	2	2	2	1	1	3	3	3	1	3	2	1	3	2	1	1	1	1
7B942523	3	2	1	4	4	4	2	2	2	1	1	2	1	4	2	2	1	4	1	2	4	1	3	1	1
EE6A9699	3	1	1	3	1	1	2	1	1	1	1	1	1	3	1	1	1	2	1	1	3	1	3	2	1
43AC391A	2	1	1	2	1	2	1	2	1	1	1	1	3	1	3	1	3	1	2	3	2	1	1	1	1
82018176	1	1	1	1	3	4	2	2	1	2	5	3	1	5	1	3	2	2	1	3	3	1	3	1	1
CF1CFE87	3	1	1	2	2	1	2	1	2	1	1	2	3	3	3	1	3	3	2	1	1	1	1	1	1
4F2FD527	4	2	1	5	2	4	4	2	2	1	1	1	3	3	2	1	3	3	3	4	2	1	1	1	1
3B6A1F43	3	2	4	5	1	3	4	2	2	2	1	1	3	3	3	1	3	2	1	3	2	1	1	1	1
D38DC96C	2	1	2	2	2	3	4	2	2	1	1	1	2	3	1	2	1	2	1	3	3	2	2	1	1
F5DB235B	1	1	2	2	2	2	1	1	3	1	1	1	2	4	2	3	1	2	1	1	3	2	1	1	1
195E107A	3	2	2	2	2	1	1	2	2	1	1	1	2	3	2	1	1	2	1	1	4	1	3	1	1
6EA6418F	2	2	1	3	4	5	2	1	1	1	2	1	1	4	1	3	1	2	1	3	4	1	3	1	1
874082B5	2	3	1	3	5	3	1	1	2	2	2	1	1	4	3	3	3	1	1	4	1	3	1	3	1
8BCABEA7	3	2	1	4	4	4	2	2	2	1	1	2	1	4	2	2	1	4	1	2	4	1	3	1	1
E683174E	3	1	1	3	1	1	2	1	1	1	1	1	1	3	1	1	1	2	1	1	3	1	3	2	1
6F0D9743	2	1	1	2	1	2	1	2	1	1	1	1	3	1	3	1	3	1	2	3	2	1	1	1	1
22EF6D4F	1	1	2	2	2	2	1	1	3	1	1	1	2	4	2	3	1	2	1	1	3	2	1	1	1
38CB26F1	3	2	2	2	2	1	1	2	2	1	1	1	2	3	2	1	1	2	1	1	4	1	3	1	1
510BDB02	2	2	1	3	4	5	2	1	1	1	2	1	1	4	1	3	1	2	1	3	4	1	3	1	1
A3E97A11	2	3	1	3	5	3	1	1	2	2	2	1	1	4	3	3	3	1	1	4	1	3	1	3	1
D1E498AE	2	3	1	3	5	3	1	1	2	2	2	1	1	4	3	3	3	1	1	4	1	3	1	3	1
F5700CA9	4	4	1	5	2	5	3	1	1	2	3	4	3	4	2	1	2	4	1	1	4	1	1	1	1
10B0544E	3	2	1	5	1	3	4	2	2	2	1	1	4	4	2	1	4	4	4	1	2	1	1	1	1
A1CE431D	3	1	1	4	3	1	3	2	2	1	1	1	3	2	3	2	2	1	1	1	2	3	1	1	1
5E60F9B2	2	2	1	1	3	3	2	1	1	1	2	1	3	3	1	1	1	2	1	1	2	1	1	2	2
32A0ED89	2	1	2	2	3	2	2	1	1	1	3	1	1	4	3	1	1	2	1	2	1	2	3	1	2
91E09ABC	3	1	2	3	3	1	2	1	1	1	2	1	1	3	3	1	2	3	1	2	1	1	1	1	1
A9240170	3	1	2	2	3	2	2	1	1	1	3	1	1	3	1	2	2	3	1	1	2	1	3	1	1
9B2F802C	3	3	2	4	5	3	3	2	1	3	3	3	2	5	1	2	1	4	1	1	3	1	1	1	3
2677D61F	2	1	1	3	3	1	2	1	1	1	2	1	2	3	1	1	2	3	1	1	1	1	1	1	1
E87AB60F	2	1	1	1	3	1	2	1	1	1	3	1	2	5	2	1	1	3	1	1	1	1	1	1	1
5FA7EB48	2	1	1	2	3	1	2	1	1	1	2	1	2	4	1	1	1	3	1	1	1	1	1	1	1
75A865F8	4	3	2	5	5	4	3	2	2	1	1	1	4	5	2	2	2	4	2	2	3	1	1	1	1
F8BA99AE	4	3	1	3	4	4	3	2	2	2	1	2	2	3	2	2	2	3	2	3	3	1	1	1	1
C267CB7F	4	3	1	3	4	4	3	2	2	1	2	1	3	3	2	1	2	4	1	2	2	1	1	1	1
8C1B86EB	4	3	1	4	4	3	3	2	2	2	2	4	3	3	2	2	2	3	1	1	3	1	1	1	1
6B3C5E0F	2	3	1	4	3	4	3	2	3	2	1	1	1	5	1	2	1	4	1	1	2	1	1	1	1
EF436B4A	3	3	2	3	4	3	3	2	1	2	4	1	1	5	1	2	2	3	1	1	2	1	1	1	1
E1417742	3	3	1	4	4	3	3	1	1	1	2	1	2	5	2	2	1	4	1	1	2	1	1	1	1
D5E38CF8	3	3	1	4	3	4	3	2	2	1	3	2	1	5	2	2	2	3	1	1	3	1	1	1	1
B4A2BDDE	5	4	1	4	5	4	3	2	4	2	3	1	2	5	2	2	1	4	1	1	3	1	3	1	1
28F6A877	5	1	1	3	3	3	4	1	1	1	2	1	1	3	2	3	1	5	1	1	3	1	2	1	2
DE378CFD	4	1	1	2	5	2	3	2	3	1	2	1	3	4	1	3	1	3	1	1	1	1	1	1	3
E9F92848	2	1	1	2	3	4	2	1	1	1	3	2	2	4	1	2	2	1	5	1	3	1	2	1	3
D365B487	2	3	1	3	3	5	3	3	2	1	3	1	2	4	1	2	2	5	1	1	2	1	3	1	1
1331DA24	2	2	1	1	3	3	2	1	1	1	2	1	3	3	1	1	1	2	1	1	2	1	1	2	2
66BF3927	2	1	2	2	3	2	2	1	1	1	3	1	1	4	3	1	1	2	1	2	1	2	3	1	2
389C5B5E	3	1	2	3	3	1	2	1	1	1	2	1	1	3	3	1	2	3	1	2	1	1	1	1	1
6681BCCF	3	1	2	2	3	2	2	1	1	1	3	1	1	3	1	2	2	3	1	1	2	1	3	1	1
8C6D6C3C	3	3	2	4	5	3	3	2	1	3	3	3	2	5	1	2	1	4	1	1	3	1	1	1	3
D5257F83	4	3	1	3	4	4	3	2	2	2	1	2	2	3	2	2	2	3	2	3	3	1	1	1	1
BF2FE348	4	3	1	3	4	4	3	2	2	1	2	1	3	3	2	1	2	4	1	2	2	1	1	1	1
A404AC49	4	3	1	4	4	3	3	2	2	2	2	4	3	3	2	2	2	3	1	1	3	1	1	1	1
B3717BD6	2	3	1	4	3	4	3	2	3	2	1	1	1	5	1	2	1	4	1	1	2	1	1	1	1
3C4F7910	3	3	2	3	4	3	3	2	1	2	4	1	1	5	1	2	2	3	1	1	2	1	1	1	1
F5E29C3E	2	1	1	2	3	1	2	1	1	1	2	1	2	4	1	1	1	3	1	1	1	1	1	1	1
6746DA5C	3	3	1	4	4	3	3	1	1	1	2	1	2	5	2	2	1	4	1	1	2	1	1	1	1
658CC24D	3	3	1	4	3	4	3	2	2	1	3	2	1	5	2	2	2	3	1	1	3	1	1	1	1
DADF5F80	5	4	1	4	5	4	3	2	4	2	3	1	2	5	2	2	1	4	1	1	3	1	3	1	1
04081C80	5	1	1	3	3	3	4	1	1	1	2	1	1	3	2	3	1	5	1	1	3	1	2	1	2
59DFF578	4	1	1	2	5	2	3	2	3	1	2	1	3	4	1	3	1	3	1	1	1	1	1	1	3
C40D6279	3	3	1	4	1	2	3	2	2	2	1	3	3	2	3	1	1	1	1	3	3	1	1	1	1
AFF6CF57	4	3	3	3	2	2	2	2	2	2	1	3	3	1	3	3	1	2	1	1	1	1	3	1	1
56ADB735	4	4	2	4	3	2	4	3	3	3	1	5	5	1	2	1	3	1	1	4	1	1	1	1	1
D0BFAB20	4	3	1	5	2	3	3	2	2	1	1	3	4	1	2	2	2	1	1	2	3	1	1	1	1
D2EF422E	4	3	1	5	2	2	3	2	2	2	1	3	3	1	2	3	2	1	1	3	2	1	1	1	1
B5A5B494	5	2	3	3	2	2	4	2	1	3	3	3	3	3	3	3	1	1	1	3	2	1	1	1	1
E63ADA55	4	4	1	3	2	3	2	2	2	3	2	2	3	3	1	1	2	1	1	2	2	1	1	1	1
E06F060C	3	2	3	3	2	2	3	1	2	2	2	3	3	3	1	1	2	1	1	1	3	1	1	1	1
9941086F	3	4	2	3	2	2	3	2	2	2	2	4	3	3	1	2	2	1	1	1	1	1	1	1	1
C146BB63	4	3	2	3	2	2	3	2	2	2	1	3	3	3	3	1	1	1	1	1	1	1	1	1	1
FA5FA2F4	5	5	2	4	2	2	4	2	2	3	1	4	5	2	3	1	3	1	2	4	1	1	1	1	1
3420A9EA	5	4	2	4	2	2	3	2	2	2	2	4	4	3	3	1	3	2	1	3	1	1	1	1	1
E357C1BF	4	3	1	5	2	2	3	2	2	1	1	3	5	1	2	2	2	2	1	2	2	1	1	1	1
C56BABE2	3	2	2	3	2	1	3	2	2	3	1	4	5	3	2	1	4	2	1	4	1	1	1	1	1
595F5394	5	3	1	4	1	2	4	2	2	2	1	3	4	2	2	3	1	1	1	3	3	1	1	1	1
9888357D	3	4	1	4	1	2	4	2	2	2	1	1	5	1	1	2	2	1	1	3	2	1	1	1	1
C8496F49	4	4	3	5	1	2	4	2	2	2	1	4	5	4	4	1	3	1	1	4	2	3	1	1	1
7782C6B4	4	4	1	2	1	2	3	2	2	2	1	2	3	3	3	1	1	1	1	2	1	1	1	1	1
66B437C3	3	3	1	3	1	1	1	2	3	3	2	2	3	3	1	2	1	1	2	2	1	3	2	1	1
2F903B1D	3	3	2	5	1	3	3	2	2	3	2	1	3	2	1	1	2	2	1	3	2	1	1	1	1
71AEF37D	4	4	3	5	2	3	4	2	2	2	1	4	3	3	1	1	1	1	1	3	1	1	1	1	1
8D2BE4C6	3	3	1	4	1	2	3	2	2	2	1	3	3	2	3	1	1	1	1	3	3	1	1	1	1
B1712A6E	4	3	3	3	2	2	2	2	2	2	1	3	3	1	3	3	1	2	1	1	1	1	3	1	1
1E3D6CD0	4	4	2	4	3	2	4	3	3	3	1	5	5	1	2	1	3	1	1	4	1	1	1	1	1
A68B4AD2	4	3	1	5	2	3	3	2	2	1	1	3	4	1	2	2	2	1	1	2	3	1	1	1	1
C154A5F3	4	3	3	3	2	2	2	2	2	2	1	3	3	1	3	3	1	2	1	1	1	1	3	1	1
E314C838	3	2	2	3	2	1	3	2	2	3	1	4	5	3	2	1	4	2	1	4	1	1	1	1	1
CB12AFCF	5	3	1	4	1	2	4	2	2	2	1	3	4	2	2	3	1	1	1	3	3	1	1	1	1
7AD53D5B	3	4	1	4	1	2	4	2	2	2	1	1	5	1	1	2	2	1	1	3	2	1	1	1	1
1939A64C	4	4	3	5	1	2	4	2	2	2	1	4	5	4	4	1	3	1	1	4	2	3	1	1	1
F03AD4C9	3	3	2	5	1	3	3	2	2	3	2	1	3	2	1	1	2	2	1	3	2	1	1	1	1
3EAD9221	3	4	2	3	2	2	3	2	2	2	2	4	3	3	1	2	2	1	1	1	1	1	1	1	1
64EB9962	4	3	2	3	2	2	3	2	2	2	1	3	3	3	3	1	1	1	1	1	1	1	1	1	1
F635F53B	5	5	2	4	2	2	4	2	2	3	1	4	5	2	3	1	3	1	2	4	1	1	1	1	1
18272DC9	5	4	2	4	2	2	3	2	2	2	2	4	4	3	3	1	3	2	1	3	1	1	1	1	1
AD1EDA4B	4	3	1	5	2	2	3	2	2	1	1	3	5	1	2	2	2	2	1	2	2	1	1	1	1
B66EE218	4	4	3	5	2	3	4	2	2	2	1	4	3	3	1	1	1	1	1	3	1	1	1	1	1
F5CF2D00	4	3	1	5	2	3	3	2	2	1	1	3	4	1	2	2	2	1	1	2	3	1	1	1	1
C95039DB	4	3	1	5	2	2	3	2	2	2	1	3	3	1	2	3	2	1	1	3	2	1	1	1	1
AD100DA1	3	3	3	5	1	1	3	3	2	2	1	3	3	2	1	1	1	2	1	2	3	1	1	1	1
DCC95BAA	4	2	2	3	2	2	3	3	1	2	1	1	3	3	4	1	1	1	1	1	3	1	1	1	1
A7B6CCBF	5	5	1	4	2	2	4	3	2	2	1	2	4	2	2	1	1	1	1	3	3	1	3	1	1
674C5771	5	5	2	4	2	4	5	2	2	3	1	2	5	2	5	1	3	1	4	3	1	1	1	1	1
5D5AD85C	3	4	2	5	2	3	5	2	2	2	1	3	3	3	1	1	3	1	1	3	1	3	1	1	1
F1E262B9	3	4	2	4	2	2	3	2	2	2	2	2	3	2	3	1	1	1	3	1	1	1	1	1	1
C6675612	3	3	2	3	2	1	3	1	2	2	1	1	3	3	2	1	3	2	1	1	1	1	1	1	1
8A4E6B03	5	4	2	5	3	2	3	2	2	3	3	2	1	4	5	1	3	1	1	2	2	3	1	1	1
B61F3FE3	5	4	2	5	2	3	5	2	2	2	2	3	5	3	3	1	2	2	2	4	3	2	1	1	1
60980F0E	3	2	1	3	1	1	3	2	1	2	1	1	5	3	1	1	1	1	1	1	1	3	3	2	1
E40833CE	3	3	1	3	2	3	3	2	2	1	1	3	5	4	1	1	1	2	1	1	3	1	1	1	1
10EF2EB4	4	3	1	3	2	3	4	2	2	3	2	2	3	2	1	3	1	1	1	3	1	1	1	1	1
0338722E	4	4	3	2	2	2	3	2	2	2	2	3	3	3	4	1	3	1	1	3	1	1	1	1	1
3150799D	5	4	2	5	2	3	1	2	3	1	1	2	3	3	3	3	1	1	1	2	1	1	1	1	1
46976E59	3	3	2	3	2	1	3	2	2	3	1	4	3	3	4	1	3	3	1	1	3	1	1	1	1
F1CE9809	5	4	2	4	2	3	5	2	2	3	1	3	4	4	1	2	2	2	1	3	3	1	1	1	1
17CD6D50	4	3	3	3	1	3	3	1	1	1	1	1	3	3	3	1	1	1	1	1	2	1	1	1	1
FFB0BBA3	3	3	2	3	1	3	3	1	4	2	1	3	3	3	5	1	1	1	1	1	4	1	2	1	1
A2538CD0	3	2	2	3	3	2	3	2	2	2	2	3	3	3	3	1	3	2	1	1	1	1	1	1	1
609A96E1	4	4	2	5	2	3	4	2	2	2	1	3	4	2	5	2	3	1	1	3	2	1	1	1	1
7D3EDF3B	4	5	2	5	2	4	4	2	2	2	1	3	4	2	5	2	3	1	1	3	2	1	1	1	1
45815C1B	3	3	2	4	1	3	4	2	2	3	1	3	3	3	4	1	1	2	1	4	1	2	3	1	1
700EF953	5	5	1	4	2	2	4	3	2	2	1	2	4	2	2	1	1	1	1	3	3	1	3	1	1
CE8CE0EC	5	5	2	4	2	4	5	2	2	3	1	2	5	2	5	1	3	1	4	3	1	1	1	1	1
4679FC9D	5	5	1	4	2	2	4	3	2	2	1	2	4	2	2	1	1	1	1	3	3	1	3	1	1
931668DE	5	5	2	4	2	4	5	2	2	3	1	2	5	2	5	1	3	1	4	3	1	1	1	1	1
3D3E7637	5	5	1	4	2	2	4	3	2	2	1	2	4	2	2	1	1	1	1	3	3	1	3	1	1
3CFD2F8D	3	4	2	4	2	2	3	2	2	2	2	2	3	2	3	1	1	1	3	1	1	1	1	1	1
3940AC9B	3	3	2	3	2	1	3	1	2	2	1	1	3	3	2	1	3	2	1	1	1	1	1	1	1
D70EB46D	5	4	2	5	3	2	3	2	2	3	3	2	1	4	5	1	3	1	1	2	2	3	1	1	1
3F3DE656	3	3	2	3	2	1	3	1	2	2	1	1	3	3	2	1	3	2	1	1	1	1	1	1	1
A3B80C25	3	3	1	3	2	3	3	2	2	1	1	3	5	4	1	1	1	2	1	1	3	1	1	1	1
7A375F55	4	3	1	3	2	3	4	2	2	3	2	2	3	2	1	3	1	1	1	3	1	1	1	1	1
B12C8B18	4	4	3	2	2	2	3	2	2	2	2	3	3	3	4	1	3	1	1	3	1	1	1	1	1
82D34058	3	3	2	3	2	1	3	2	2	3	1	4	3	3	4	1	3	3	1	1	3	1	1	1	1
93941102	5	4	2	4	2	3	5	2	2	3	1	3	4	4	1	2	2	2	1	3	3	1	1	1	1
8F4E05CE	4	5	2	5	2	4	4	2	2	2	1	3	4	2	5	2	3	1	1	3	2	1	1	1	1
60AAD38C	3	3	2	4	1	3	4	2	2	3	1	3	3	3	4	1	1	2	1	4	1	2	3	1	1
BB01E1FF	4	4	2	5	2	3	4	2	2	2	1	3	4	2	5	2	3	1	1	3	2	1	1	1	1
2F8B1639	3	2	1	3	1	1	3	2	1	2	1	1	5	3	1	1	1	1	1	1	1	3	3	2	1
28BCF605	3	3	1	3	2	3	2	1	1	1	3	2	1	4	1	3	1	3	1	2	3	1	1	2	2
197D057D	3	1	1	3	3	1	2	1	2	1	1	2	1	4	1	2	1	1	1	1	3	1	3	1	1
26887376	3	3	1	4	4	4	3	2	1	2	1	3	1	4	1	2	1	3	1	3	2	1	2	1	1
303DCC2B	2	1	1	1	3	1	1	1	1	1	2	1	1	4	1	3	3	2	1	1	3	1	3	2	1
298DE6DB	4	4	2	4	3	4	3	2	2	3	2	4	4	4	2	1	4	2	1	2	3	1	1	1	1
CDC03528	4	1	1	3	2	4	2	2	3	1	2	2	3	3	1	3	1	3	1	3	2	1	1	1	1
9CCD8F65	4	1	1	3	3	1	3	2	2	1	1	2	3	3	1	1	1	3	1	1	3	1	1	2	1
340DCE2C	4	2	1	3	1	3	3	2	2	1	1	1	3	3	2	2	2	3	1	2	3	1	1	1	1
2837C052	3	2	1	5	1	3	4	1	2	1	1	1	4	4	2	1	2	2	1	3	2	1	1	1	1
BA9B6535	4	3	2	5	1	3	3	2	3	1	1	1	4	4	2	1	2	2	1	3	3	1	1	1	1
2BF4BE25	2	4	1	3	4	4	2	2	2	1	3	1	1	5	2	3	1	2	1	3	3	1	2	1	3
61C665D5	3	3	2	1	3	3	2	4	2	1	2	2	2	1	2	2	1	3	1	1	3	1	3	1	1
D0FCB551	2	1	3	2	3	2	2	1	1	1	3	1	3	3	3	3	1	3	1	1	2	1	3	1	1
55894B93	2	1	2	1	3	3	1	1	1	1	1	1	1	3	1	1	1	3	1	1	1	1	1	1	1
B3ABABDA	3	3	1	4	5	4	2	2	3	1	3	1	1	5	2	2	1	2	1	3	3	1	2	1	2
E456E78A	3	3	1	4	4	4	3	2	1	2	1	3	1	4	1	2	1	3	1	3	2	1	2	1	1
C3AA240F	2	1	1	1	3	1	1	1	1	1	2	1	1	4	1	3	3	2	1	1	3	1	3	2	1
CCD0B608	4	4	2	4	3	4	3	2	2	3	2	4	4	4	2	1	4	2	1	2	3	1	1	1	1
ABF54BDA	4	1	1	3	2	4	2	2	3	1	2	2	3	3	1	3	1	3	1	3	2	1	1	1	1
90F310BA	4	1	1	3	3	1	3	2	2	1	1	2	3	3	1	1	1	3	1	1	3	1	1	2	1
DDE511C8	4	2	1	3	1	3	3	2	2	1	1	1	3	3	2	2	2	3	1	2	3	1	1	1	1
B4B49362	4	4	2	4	3	4	3	2	2	3	2	4	4	4	2	1	4	2	1	2	3	1	1	1	1
6FD7612B	4	1	1	3	2	4	2	2	3	1	2	2	3	3	1	3	1	3	1	3	2	1	1	1	1
D7E657F0	4	1	1	3	3	1	3	2	2	1	1	2	3	3	1	1	1	3	1	1	3	1	1	2	1
88526F60	3	2	1	5	1	3	4	1	2	1	1	1	4	4	2	1	2	2	1	3	2	1	1	1	1
E4C39FF1	4	3	2	5	1	3	3	2	3	1	1	1	4	4	2	1	2	2	1	3	3	1	1	1	1
368D34BD	2	4	1	3	4	4	2	2	2	1	3	1	1	5	2	3	1	2	1	3	3	1	2	1	3
6E54767C	3	3	2	1	3	3	2	4	2	1	2	2	2	1	2	2	1	3	1	1	3	1	3	1	1
9FD31E21	4	3	2	5	1	3	3	2	3	1	1	1	4	4	2	1	2	2	1	3	3	1	1	1	1
8B8991A2	2	4	1	3	4	4	2	2	2	1	3	1	1	5	2	3	1	2	1	3	3	1	2	1	3
5AEBE5B8	3	3	2	1	3	3	2	4	2	1	2	2	2	1	2	2	1	3	1	1	3	1	3	1	1
E3B79024	2	1	3	2	3	2	2	1	1	1	3	1	3	3	3	3	1	3	1	1	2	1	3	1	1
6F111AB8	2	1	2	1	3	3	1	1	1	1	1	1	1	3	1	1	1	3	1	1	1	1	1	1	1
80FEEAA0	4	1	1	3	2	4	2	2	3	1	2	2	3	3	1	3	1	3	1	3	2	1	1	1	1
0A5F079F	4	1	1	3	3	1	3	2	2	1	1	2	3	3	1	1	1	3	1	1	3	1	1	2	1
C885FD0F	4	2	1	3	1	3	3	2	2	1	1	1	3	3	2	2	2	3	1	2	3	1	1	1	1
AE3F22B7	3	2	1	5	1	3	4	1	2	1	1	1	4	4	2	1	2	2	1	3	2	1	1	1	1
DBD35316	4	1	1	3	3	1	3	2	2	1	1	2	3	3	1	1	1	3	1	1	3	1	1	2	1
06D3E538	4	2	1	3	1	3	3	2	2	1	1	1	3	3	2	2	2	3	1	2	3	1	1	1	1
D3B111F6	4	1	1	3	2	4	2	2	3	1	2	2	3	3	1	3	1	3	1	3	2	1	1	1	1
19A0468A	2	2	2	3	1	2	1	1	3	1	1	1	3	1	2	3	1	3	1	1	3	2	2	2	1
E911A7EE	3	2	2	3	2	2	1	1	1	1	2	1	1	3	2	3	1	4	1	1	3	1	2	1	1
7E745B49	3	3	2	3	2	3	3	2	2	2	2	1	2	3	3	2	2	3	1	1	1	1	1	1	1
0836152A	2	1	2	2	2	2	2	1	1	1	3	1	1	3	2	1	2	4	1	1	1	1	1	1	1
0F52C96E	2	1	1	1	3	2	1	2	2	2	2	3	2	3	2	3	1	4	1	1	3	1	2	1	1
31ACDF45	1	1	1	1	3	2	1	1	1	1	3	1	1	3	1	3	1	4	1	1	3	1	3	1	1
9503D471	3	2	1	3	3	4	2	2	2	1	1	2	1	3	3	1	1	4	1	1	1	1	1	1	1
54446C2A	3	2	2	3	3	1	3	1	1	1	2	1	2	3	3	1	3	4	1	3	1	1	1	1	1
6A2C3AD8	3	1	1	2	3	2	1	1	2	1	3	1	1	3	3	1	1	4	1	1	4	1	2	1	1
38036F69	2	1	1	1	3	2	1	1	2	1	2	1	1	3	2	3	1	4	1	1	1	1	3	1	1
75918C5F	3	2	1	1	3	3	1	2	2	1	2	3	1	3	2	1	2	3	1	1	3	1	1	1	1
DA2E7A46	3	3	1	3	3	3	1	1	1	1	2	1	1	3	1	2	1	4	1	1	3	2	2	2	1
DBCF4905	2	3	1	3	3	3	2	2	1	1	2	2	2	4	2	2	2	3	1	1	3	1	1	1	1
B83A9021	3	3	3	1	2	3	3	3	2	1	1	1	1	4	1	2	1	4	1	1	2	1	1	1	2
A2807E11	3	3	1	3	2	4	2	1	1	1	2	1	2	3	1	3	1	3	1	1	3	1	1	1	2
1D9C8FE6	4	3	3	4	2	3	4	1	2	2	2	1	3	2	5	1	2	1	1	3	3	2	1	1	1
8D1F1796	4	2	2	4	1	4	5	1	2	2	3	1	2	4	2	1	2	3	1	1	2	1	1	2	1
2A5F0200	5	4	4	4	3	4	4	2	2	2	3	3	1	5	3	2	1	3	1	1	2	1	1	1	1
038F2066	4	3	1	4	2	4	4	3	2	2	3	3	1	4	1	2	2	4	1	1	2	1	1	1	1
EE5631C3	3	3	2	4	2	5	3	2	2	3	2	2	1	4	2	2	2	4	1	1	3	1	1	2	1
E92EF6A7	3	3	3	1	4	1	4	1	1	2	2	1	3	4	3	1	1	2	1	2	1	1	3	1	1
73D017F2	4	4	2	5	2	4	4	2	2	2	3	2	1	5	2	1	1	3	1	3	3	1	1	1	1
B6702840	4	4	1	5	3	4	4	2	3	3	3	4	1	5	1	1	2	3	1	3	4	1	1	2	1
2DF33CAD	4	1	4	4	4	4	3	2	2	2	3	2	1	5	2	2	2	4	1	1	2	1	1	1	1
07E163D4	3	3	5	1	2	3	4	2	2	1	3	2	4	1	2	2	2	4	1	1	2	1	1	2	2
8167A78D	4	3	1	3	2	4	4	2	2	2	3	2	1	5	2	2	1	4	1	1	2	1	2	1	1
373D1D98	1	2	2	2	3	2	1	1	2	1	1	1	1	3	2	1	3	4	1	1	3	1	1	1	1
D015209D	3	2	2	3	2	2	1	1	1	1	2	1	1	3	2	3	1	4	1	1	3	1	2	1	1
87968188	3	3	2	3	2	3	3	2	2	2	2	1	2	3	3	2	2	3	1	1	1	1	1	1	1
922D8B5B	2	1	2	2	2	2	2	1	1	1	3	1	1	3	2	1	2	4	1	1	1	1	1	1	1
9F0A52AA	2	1	1	1	3	2	1	2	2	2	2	3	2	3	2	3	1	4	1	1	3	1	2	1	1
10AA6ACC	3	2	2	3	3	1	3	1	1	1	2	1	2	3	3	1	3	4	1	3	1	1	1	1	1
12FF1BF5	3	3	5	1	2	3	4	2	2	1	3	2	4	1	2	2	2	4	1	1	2	1	1	2	2
6A0491D9	3	2	1	1	3	3	1	2	2	1	2	3	1	3	2	1	2	3	1	1	3	1	1	1	1
00CB229F	3	3	1	3	3	3	1	1	1	1	2	1	1	3	1	2	1	4	1	1	3	2	2	2	1
05BCC38B	1	2	2	2	3	2	1	1	2	1	1	1	1	3	2	1	3	4	1	1	3	1	1	1	1
7DBBCD51	4	4	2	5	2	4	4	2	2	2	3	2	1	5	2	1	1	3	1	3	3	1	1	1	1
E2025254	4	4	1	5	3	4	4	2	3	3	3	4	1	5	1	1	2	3	1	3	4	1	1	2	1
A1328867	4	1	4	4	4	4	3	2	2	2	3	2	1	5	2	2	2	4	1	1	2	1	1	1	1
1159BACD	3	3	3	1	2	3	3	3	2	1	1	1	1	4	1	2	1	4	1	1	2	1	1	1	2

## Sheet: ADAPTATION BARRIERS
	Adaptation Barriers
	Availability of farm labour during peak agricultural operations	Collective decisions among smallholders to adaptation	Adaptation belief	Reliance on fate (fatalism)	Cost of farm inputs	Access to credit	Reach to govt subsidy	Farm size	Availability of local resources for farm	Wildlife crop raiding	(Un)certainity of weather patterns	Access to water for irrigation	Soil fertility for major cereal crops	Land suitability for cereal production	Potential for change in farm management	Crop insurance	Land ownership/ tenure	Availability of farm inputs	Avilability of ag. extension services	Access to agricultural markets	Government programs and policies	Access to timely weather information	Knowledge about drought resistant crop varieties	Access to informatiabout climatic impacts	Availability of appropriate farming technologies
UNIQUE ID
	Social Barriers (S)				Economic Barriers (F)				Environmental Barriers (E)							Governance and Institutional Barriers (G)						Techno Informational Barriers (T)
34C42EE5	1	3	1	1	3	1	3	5	1	2	4	5	4	4	4	4	5	2	1	1	2	4	4	4	4
025D52CE	2	2	2	3	2	3	3	2	3	4	4	3	3	2	4	4	1	1	3	3	3	4	3	2	2
B6AEE59D	1	2	2	1	3	4	3	4	1	2	4	5	3	3	5	4	3	3	2	1	2	4	4	3	4
C39FA9CA	1	4	3	1	4	2	3	3	1	3	3	4	3	3	4	5	4	2	1	2	1	4	4	3	5
A7BCE5C7	1	3	1	1	2	1	2	3	2	4	5	4	2	2	4	4	3	3	2	1	2	4	4	4	4
03FE85F7	2	3	1	1	3	2	3	4	2	3	4	5	2	2	4	3	1	2	1	5	2	4	3	4	3
90D40540	3	3	1	1	2	2	2	2	3	4	4	3	3	3	3	4	1	2	2	4	1	4	4	4	3
2E59F0BA	2	4	4	2	2	2	3	3	3	4	4	3	2	2	3	4	3	3	4	4	1	4	4	4	4
4A558367	2	3	2	2	4	2	3	4	2	3	4	4	5	3	4	4	4	1	1	1	3	4	4	3	2
593513E2	2	4	4	1	2	2	3	3	1	4	4	4	1	3	4	4	1	2	1	1	1	4	4	4	4
DAE9E469	1	3	3	1	3	1	4	4	2	3	4	5	4	3	4	5	4	4	2	2	2	2	5	5	4
0C78E0E9	1	3	1	1	3	1	3	5	1	2	4	5	4	4	4	4	5	2	1	1	2	4	4	4	4
E1105CA8	1	5	2	3	2	1	2	2	2	4	4	2	2	2	3	4	3	2	3	1	3	4	4	4	4
486F1593	2	3	3	3	2	2	3	3	2	4	4	3	2	2	2	4	2	3	4	4	3	4	4	4	4
06187300	4	4	2	2	4	3	4	4	2	3	4	5	3	3	5	5	4	3	3	4	2	4	3	4	3
5ED85C8D	3	3	2	5	3	2	2	3	3	3	4	4	2	2	3	4	1	3	2	2	4	4	2	4	4
98786AE7	3	3	2	3	3	3	3	2	2	4	3	3	2	2	3	4	1	4	4	3	3	4	3	4	4
E6904FBB	3	5	4	3	3	1	3	4	2	2	4	4	3	3	4	4	1	3	2	1	1	5	5	4	4
A9FDEC2C	5	3	5	2	5	4	5	4	2	4	4	5	3	3	5	5	1	4	4	5	4	4	4	4	3
20A6F6CD	1	3	1	1	3	1	3	5	1	2	4	5	4	4	4	4	5	2	1	1	2	4	4	4	4
F3B8E9A9	2	2	2	3	2	3	3	2	3	4	4	3	3	2	4	4	1	1	3	3	3	4	3	2	2
03F15DF5	1	2	2	1	3	4	3	4	1	2	4	5	3	3	5	4	3	3	2	1	2	4	4	3	4
D0EA020E	1	4	3	1	4	2	3	3	1	3	3	4	3	3	4	5	4	2	1	2	1	4	4	3	5
15F3BD40	1	3	1	1	2	1	2	3	2	4	5	4	2	2	4	4	3	3	2	1	2	4	4	4	4
24A4B628	2	3	1	1	3	2	3	4	2	3	4	5	2	2	4	3	1	2	1	5	2	4	3	4	3
54FBCC8F	3	3	1	1	2	2	2	2	3	4	4	3	3	3	3	4	1	2	2	4	1	4	4	4	3
D0B6D82C	2	4	4	2	2	2	3	3	3	4	4	3	2	2	3	4	3	3	4	4	1	4	4	4	4
83337168	2	3	2	2	4	2	3	4	2	3	4	4	5	3	4	4	4	1	1	1	3	4	4	3	2
27310F53	2	4	4	1	2	2	3	3	1	4	4	4	1	3	4	4	1	2	1	1	1	4	4	4	4
75C2A75E	1	3	3	1	3	1	4	4	2	3	4	5	4	3	4	5	4	4	2	2	2	2	5	5	4
4443D3E4	1	3	1	1	3	1	3	5	1	2	4	5	4	4	4	4	5	2	1	1	2	4	4	4	4
8E6FCAD2	1	5	2	3	2	1	2	2	2	4	4	2	2	2	3	4	3	2	3	1	3	4	4	4	4
0DBDAE6A	2	3	3	3	2	2	3	3	2	4	4	3	2	2	2	4	2	3	4	4	3	4	4	4	4
62F36717	4	4	2	2	4	3	4	4	2	3	4	5	3	3	5	5	4	3	3	4	2	4	3	4	3
FD19395F	3	3	2	5	3	2	2	3	3	3	4	4	2	2	3	4	1	3	2	2	4	4	2	4	4
789DFA8C	3	3	2	3	3	3	3	2	2	4	3	3	2	2	3	4	1	4	4	3	3	4	3	4	4
F88E5FEA	3	5	4	3	3	1	3	4	2	2	4	4	3	3	4	4	1	3	2	1	1	5	5	4	4
4F7A1C18	5	3	5	2	5	4	5	4	2	4	4	5	3	3	5	5	1	4	4	5	4	4	4	4	3
97BDECC6	3	4	2	3	3	2	2	4	3	2	4	4	4	3	4	4	3	3	4	4	3	4	4	4	3
A1E84C20	3	4	1	1	2	1	2	3	2	1	4	1	2	3	1	4	2	3	3	3	4	4	2	4	3
7600E232	2	5	3	3	3	2	4	5	1	1	5	3	1	1	2	5	5	2	3	3	3	4	3	4	4
3267B0B1	2	4	2	2	2	1	3	4	1	1	4	1	1	1	1	4	5	2	2	3	3	3	2	3	3
E6F055A4	1	4	2	1	2	2	4	3	2	3	4	3	3	3	2	4	1	3	2	3	1	4	4	4	3
830F0D02	2	4	2	2	2	1	3	4	1	1	5	5	3	3	4	5	3	3	3	3	4	5	5	4	4
B19DDEDF	2	3	1	1	3	1	4	3	2	2	5	5	2	2	4	5	1	2	4	3	1	4	3	4	3
55DB558C	2	4	3	3	3	2	5	5	2	3	5	5	3	3	5	5	5	3	3	4	5	5	5	5	3
5ED34C60	1	4	2	2	3	4	3	5	1	1	4	4	3	2	4	5	4	3	2	3	4	4	3	4	3
9C1DEC67	3	4	2	2	3	2	4	5	2	2	4	5	3	3	4	5	4	2	2	3	4	5	4	4	3
8276BD39	3	5	3	3	4	4	5	4	1	2	4	4	3	3	4	5	4	3	4	4	5	5	5	5	4
A243FA0F	3	4	2	1	2	1	3	4	2	1	4	5	2	2	4	4	1	3	3	4	1	4	3	4	3
E539E4BC	2	4	1	1	3	1	4	4	1	1	4	5	3	3	4	5	3	3	3	3	1	4	3	4	5
4BC2C762	2	4	3	2	3	2	5	4	2	3	5	5	3	2	4	4	1	1	2	4	2	3	4	5	4
2D139DEA	2	3	3	2	1	1	3	4	2	3	4	5	2	2	5	5	3	3	3	4	2	5	4	5	4
2BD40FDF	2	5	2	1	4	1	5	4	1	1	4	4	3	3	4	5	5	4	3	4	1	3	3	3	3
6655CAC0	3	4	2	2	2	2	2	5	1	1	4	4	3	3	4	4	4	3	3	4	3	3	3	3	3
725AAD04	1	4	2	2	3	4	3	5	1	1	4	4	3	2	4	5	4	3	2	3	4	4	3	4	3
C35BF230	3	4	2	2	3	2	4	5	2	2	4	5	3	3	4	5	4	2	2	3	4	5	4	4	3
ED736ABB	3	5	3	3	4	4	5	4	1	2	4	4	3	3	4	5	4	3	4	4	5	5	5	5	4
1BBA79C9	3	4	2	1	2	1	3	4	2	1	4	5	2	2	4	4	1	3	3	4	1	4	3	4	3
6C4802E8	2	4	1	1	3	1	4	4	1	1	4	5	3	3	4	5	3	3	3	3	1	4	3	4	5
66B88AB6	2	4	3	2	3	2	5	4	2	3	5	5	3	2	4	4	1	1	2	4	2	3	4	5	4
141DDF8A	2	3	3	2	1	1	3	4	2	3	4	5	2	2	5	5	3	3	3	4	2	5	4	5	4
D7C34534	2	5	2	1	4	1	5	4	1	1	4	4	3	3	4	5	5	4	3	4	1	3	3	3	3
21A89933	3	4	1	1	2	1	2	3	2	1	4	1	2	3	1	4	2	3	3	3	4	4	2	4	3
F490D411	2	5	3	3	3	2	4	5	1	1	5	3	1	1	2	5	5	2	3	3	3	4	3	4	4
6718F534	2	4	2	2	2	1	3	4	1	1	4	1	1	1	1	4	5	2	2	3	3	3	2	3	3
FA76A5C8	1	4	2	1	2	2	4	3	2	3	4	3	3	3	2	4	1	3	2	3	1	4	4	4	3
B0A68265	2	4	2	2	2	1	3	4	1	1	5	5	3	3	4	5	3	3	3	3	4	5	5	4	4
3FEB6F49	3	4	3	3	2	2	3	4	3	1	4	3	2	3	4	5	1	2	3	4	3	4	4	3	4
378AACD9	2	3	2	3	2	2	3	3	3	1	4	3	3	2	3	4	1	3	4	4	3	4	5	4	4
C8DEAC8A	2	4	2	2	2	1	4	5	1	1	4	5	3	3	4	5	3	2	3	4	2	4	4	4	4
FDE5F629	3	4	3	2	2	3	5	5	1	1	5	3	3	3	NA	5	5	4	3	5	2	4	3	4	3
8E4338D9	3	2	3	3	2	2	4	3	2	1	4	2	3	2	3	4	1	2	2	3	3	4	4	4	3
9AA3FCF4	3	4	2	1	3	1	4	5	1	2	4	2	3	3	2	4	5	2	4	4	1	4	3	4	4
CB0B8016	2	3	2	3	1	2	4	2	2	2	4	1	2	3	1	4	2	4	4	4	4	4	4	4	4
F2944D0E	2	4	4	2	3	2	4	3	2	3	4	3	3	2	1	3	1	4	4	4	2	4	4	4	4
2A75FD27	2	3	2	2	3	1	3	5	1	1	4	2	3	3	3	5	3	2	2	1	1	5	4	3	4
BE71B3D4	3	4	3	2	2	1	4	4	1	1	5	3	2	3	2	5	4	1	3	4	1	4	3	4	4
6402A951	1	4	3	5	3	5	5	5	3	5	5	3	2	3	4	5	1	3	5	3	5	4	4	4	5
5AC1F53D	1	4	2	2	3	1	3	5	1	1	4	5	3	3	4	2	5	2	3	2	2	4	3	4	4
CFA6E5A6	3	3	4	3	4	3	4	4	2	2	4	3	3	3	3	4	1	4	4	3	4	4	4	4	4
3A3CB0D4	4	4	3	4	3	3	4	2	3	1	4	4	3	3	3	4	2	3	3	4	2	4	4	4	3
28E44FC8	2	3	2	3	1	2	4	2	2	2	4	1	2	3	1	4	2	4	4	4	4	4	4	4	4
61DDA554	2	4	4	2	3	2	4	3	2	3	4	3	3	2	1	3	1	4	4	4	2	4	4	4	4
B30CCDE4	2	3	2	2	3	1	3	5	1	1	4	2	3	3	3	5	3	2	2	1	1	5	4	3	4
353FAABE	3	4	3	2	2	1	4	4	1	1	5	3	2	3	2	5	4	1	3	4	1	4	3	4	4
CA97016C	1	4	3	5	3	5	5	5	3	5	5	3	2	3	4	5	1	3	5	3	5	4	4	4	5
3C8EE516	3	4	3	3	2	2	3	4	3	1	4	3	2	3	4	5	1	2	3	4	3	4	4	3	4
99A1D9FE	2	3	2	3	2	2	3	3	3	1	4	3	3	2	3	4	1	3	4	4	3	4	5	4	4
E9387C56	2	4	2	2	2	1	4	5	1	1	4	5	3	3	4	5	3	2	3	4	2	4	4	4	4
8F047FB8	3	4	3	2	2	3	5	5	1	1	5	3	3	3	NA	5	5	4	3	5	2	4	3	4	3
5B6F0DB3	2	4	2	2	2	1	4	5	1	1	4	5	3	3	4	5	3	2	3	4	2	4	4	4	4
CD5443FF	3	4	3	2	2	3	5	5	1	1	5	3	3	3	NA	5	5	4	3	5	2	4	3	4	3
7E81C5B1	3	2	3	3	2	2	4	3	2	1	4	2	3	2	3	4	1	2	2	3	3	4	4	4	3
8C5E3E16	3	4	2	1	3	1	4	5	1	2	4	2	3	3	2	4	5	2	4	4	1	4	3	4	4
10DABB8A	2	3	2	3	1	2	4	2	2	2	4	1	2	3	1	4	2	4	4	4	4	4	4	4	4
A3116176	2	4	4	2	3	2	4	3	2	3	4	3	3	2	1	3	1	4	4	4	2	4	4	4	4
59EB5B5E	1	1	2	2	4	2	3	4	2	1	4	2	3	3	2	4	1	3	4	4	1	4	4	4	4
70379895	1	2	3	2	4	2	2	4	3	1	4	3	2	3	3	1	4	1	4	4	3	4	4	3	4
268C92D5	2	4	3	3	4	4	4	3	3	3	4	2	3	4	3	3	1	3	4	4	4	4	4	4	4
56123B3C	4	4	2	3	3	2	3	2	2	1	2	2	2	3	3	1	3	3	4	4	4	4	2	4	4
8F6A3B50	2	3	3	2	3	2	4	3	1	3	5	5	4	4	5	5	4	4	5	5	3	5	5	5	4
9891ADDB	2	4	3	2	3	2	4	4	1	2	5	5	3	3	5	5	4	3	4	4	1	5	4	5	4
75C4D8C6	2	4	2	1	3	1	3	4	1	2	4	5	3	2	5	4	2	3	3	4	3	4	4	5	4
6256EA4B	3	3	1	1	2	1	4	3	1	1	3	4	1	1	1	3	3	2	3	4	1	4	3	4	2
E39EAEF0	3	4	4	2	2	2	4	2	3	1	4	2	2	2	2	3	1	2	2	3	1	4	3	4	3
ED003A23	3	4	2	2	3	4	5	3	1	1	2	2	2	2	2	5	3	3	2	2	2	2	2	4	4
B6D40B5D	3	3	2	2	2	1	4	3	1	1	4	1	1	1	1	4	2	1	2	1	2	2	3	3	4
E9AF123F	2	3	3	3	2	1	5	4	1	1	5	5	3	3	4	5	3	2	4	5	3	4	3	4	4
EFE3B260	1	4	2	2	2	2	4	3	2	3	4	3	3	3	3	4	1	3	3	3	4	4	4	4	4
CF22BD7F	3	3	2	2	2	2	4	3	2	2	4	4	3	2	3	4	1	3	4	4	3	4	4	4	3
50DB65D5	2	4	4	3	3	1	5	4	1	1	5	3	3	3	3	5	1	3	3	5	3	4	4	4	5
3D28B83D	3	4	4	2	2	2	4	2	3	1	4	2	2	2	2	3	1	2	2	3	1	4	3	4	3
D5461FFC	3	4	2	2	3	4	5	3	1	1	2	2	2	2	2	5	3	3	2	2	2	2	2	4	4
109D9CC9	3	3	2	2	2	1	4	3	1	1	4	1	1	1	1	4	2	1	2	1	2	2	3	3	4
180AA73E	1	2	3	2	4	2	2	4	3	1	4	3	2	3	3	1	4	1	4	4	3	4	4	3	4
C404786B	2	4	3	3	4	4	4	3	3	3	4	2	3	4	3	3	1	3	4	4	4	4	4	4	4
7FDA9E7F	4	4	2	3	3	2	3	2	2	1	2	2	2	3	3	1	3	3	4	4	4	4	2	4	4
25B61834	2	3	3	2	3	2	4	3	1	3	5	5	4	4	5	5	4	4	5	5	3	5	5	5	4
6AC69E83	2	4	3	2	3	2	4	4	1	2	5	5	3	3	5	5	4	3	4	4	1	5	4	5	4
ABB45200	2	3	3	3	2	1	5	4	1	1	5	5	3	3	4	5	3	2	4	5	3	4	3	4	4
70A4782E	1	4	2	2	2	2	4	3	2	3	4	3	3	3	3	4	1	3	3	3	4	4	4	4	4
7FC2B8B5	3	3	2	2	2	2	4	3	2	2	4	4	3	2	3	4	1	3	4	4	3	4	4	4	3
60847DF3	2	4	3	3	4	4	4	3	3	3	4	2	3	4	3	3	1	3	4	4	4	4	4	4	4
A0FB95E8	4	4	2	3	3	2	3	2	2	1	2	2	2	3	3	1	3	3	4	4	4	4	2	4	4
8C37F8DF	2	3	3	2	3	2	4	3	1	3	5	5	4	4	5	5	4	4	5	5	3	5	5	5	4
2D20F9C1	2	4	3	2	3	2	4	4	1	2	5	5	3	3	5	5	4	3	4	4	1	5	4	5	4
4DD7122B	2	4	3	2	3	2	4	4	1	2	5	5	3	3	5	5	4	3	4	4	1	5	4	5	4
01488D28	2	4	2	1	3	1	3	4	1	2	4	5	3	2	5	4	2	3	3	4	3	4	4	5	4
F5294509	3	3	1	1	2	1	4	3	1	1	3	4	1	1	1	3	3	2	3	4	1	4	3	4	2
9ECFF9BB	2	4	1	2	3	2	4	4	1	1	4	1	1	1	1	5	3	3	2	4	2	4	4	4	4
50C4B3A6	2	3	4	3	2	2	4	3	2	3	2	3	2	3	3	4	1	1	2	3	4	3	4	4	3
D9AC115A	2	4	3	2	2	2	4	5	2	2	4	3	4	4	5	4	1	3	3	3	3	4	4	4	4
51AFC2A5	2	4	4	2	2	2	3	2	3	1	4	4	2	3	3	4	1	3	1	3	2	3	4	4	2
901CCA33	3	4	2	3	4	2	4	3	3	1	4	4	4	3	3	4	1	1	4	4	4	4	4	4	4
B7F79CB4	2	4	3	3	4	2	4	4	1	4	4	4	3	3	5	4	3	2	3	4	3	4	3	4	4
7BCEE51D	1	4	4	3	3	3	4	3	2	2	4	1	2	2	1	4	1	2	3	3	4	3	4	4	4
506A95F5	3	4	4	3	3	3	4	3	2	3	4	2	3	1	1	4	1	2	4	4	4	4	4	4	4
E0B594DD	2	2	4	3	2	2	3	3	2	4	4	1	1	1	2	4	1	3	4	3	4	3	4	4	4
01B204F2	2	5	3	3	2	4	4	4	1	2	4	4	2	2	2	5	5	4	3	4	4	5	5	4	4
4B22DDCE	2	4	2	2	2	2	3	4	1	2	4	3	2	2	2	4	2	2	3	3	4	4	4	3	4
53981082	2	5	2	2	2	3	4	4	1	2	4	3	2	2	2	5	2	2	3	4	4	4	3	4	4
6D9CA961	3	4	1	2	2	1	4	4	1	2	4	2	3	3	3	4	2	2	3	2	4	4	3	4	3
34359E6C	3	4	3	2	3	2	5	4	1	3	5	5	3	3	4	5	4	1	4	5	5	5	4	4	4
7BB43CA3	2	4	2	2	2	2	4	4	1	1	4	4	3	2	3	5	2	3	2	3	4	4	3	4	3
9C958EDD	2	4	3	4	3	3	4	5	1	2	5	4	4	4	5	5	4	4	4	4	5	5	4	4	4
1DEC4E59	2	4	3	3	3	4	5	4	1	2	5	4	3	3	5	5	4	3	3	4	3	5	4	5	5
D100C3AE	2	4	3	2	3	2	4	5	1	3	4	3	3	3	3	2	4	3	3	5	1	5	5	5	4
520BC9F3	5	4	4	3	3	3	5	3	2	4	4	3	2	2	2	5	1	3	5	3	4	5	5	5	5
B7D0F7B9	4	4	4	2	2	1	4	2	2	4	3	3	2	2	1	5	1	2	5	3	4	5	4	3	5
84547E5D	3	3	4	3	3	2	5	1	2	1	4	5	2	4	1	5	1	1	5	4	4	4	4	4	4
7C499B56	1	3	3	3	4	2	4	3	1	4	5	1	3	2	4	5	2	3	4	5	4	4	4	4	5
AE8EC7F8	2	3	4	3	2	2	4	3	2	3	2	3	2	3	3	4	1	1	2	3	4	3	4	4	3
08E5CEEA	2	4	3	2	2	2	4	5	2	2	4	3	4	4	5	4	1	3	3	3	3	4	4	4	4
6B6D170A	2	4	4	2	2	2	3	2	3	1	4	4	2	3	3	4	1	3	1	3	2	3	4	4	2
47C0CA53	3	4	2	3	4	2	4	3	3	1	4	4	4	3	3	4	1	1	4	4	4	4	4	4	4
363857BD	2	4	3	3	4	2	4	4	1	4	4	4	3	3	5	4	3	2	3	4	3	4	3	4	4
525105E1	2	4	2	2	2	2	3	4	1	2	4	3	2	2	2	4	2	2	3	3	4	4	4	3	4
F47B0F1F	2	5	2	2	2	3	4	4	1	2	4	3	2	2	2	5	2	2	3	4	4	4	3	4	4
6E7BBCAD	3	4	1	2	2	1	4	4	1	2	4	2	3	3	3	4	2	2	3	2	4	4	3	4	3
E1878D04	3	4	3	2	3	2	5	4	1	3	5	5	3	3	4	5	4	1	4	5	5	5	4	4	4
60B82869	2	4	2	2	2	2	4	4	1	1	4	4	3	2	3	5	2	3	2	3	4	4	3	4	3
04A0CDC4	2	2	4	3	2	2	3	3	2	4	4	1	1	1	2	4	1	3	4	3	4	3	4	4	4
93173763	2	4	3	4	3	3	4	5	1	2	5	4	4	4	5	5	4	4	4	4	5	5	4	4	4
C7315999	2	4	3	3	3	4	5	4	1	2	5	4	3	3	5	5	4	3	3	4	3	5	4	5	5
61BF0825	2	4	3	2	3	2	4	5	1	3	4	3	3	3	3	2	4	3	3	5	1	5	5	5	4
1B658872	5	4	4	3	3	3	5	3	2	4	4	3	2	2	2	5	1	3	5	3	4	5	5	5	5
DA4725ED	4	4	4	2	2	1	4	2	2	4	3	3	2	2	1	5	1	2	5	3	4	5	4	3	5
3BDF1680	2	4	2	2	3	2	3	1	1	1	1	2	1	1	2	3	1	1	1	1	3	2	3	3	3
1B385516	1	2	3	3	3	3	3	1	4	1	4	3	1	1	3	3	2	3	4	3	2	4	3	4	3
41246F8B	3	4	3	3	2	1	4	2	1	1	4	3	2	2	4	5	1	2	2	3	2	4	2	4	4
E253D9C2	2	4	2	2	3	2	4	4	1	1	4	3	2	2	2	5	4	3	2	4	3	5	3	4	3
EC93A739	2	4	2	2	2	2	3	2	1	2	3	3	2	2	3	5	4	3	5	4	2	4	2	4	3
9FB4F2AF	2	3	3	2	3	3	3	1	4	1	3	2	1	1	1	3	2	3	3	3	2	4	4	3	4
BF87DCF2	3	3	3	2	3	3	3	1	1	1	3	3	1	1	1	4	1	3	3	3	1	4	4	3	3
452934F8	3	3	3	3	4	4	3	2	3	2	3	4	1	1	2	4	1	3	3	3	2	4	4	3	3
2710F730	2	1	3	2	3	3	3	1	4	1	3	3	1	2	1	3	2	2	3	3	1	3	2	3	3
91848B21	2	2	3	3	3	3	3	1	3	1	3	1	1	1	2	3	1	2	4	2	3	4	3	3	4
8338E94D	3	4	2	1	1	1	4	1	2	1	5	3	1	1	1	5	1	3	2	2	2	3	2	4	3
B729F242	2	4	1	1	4	1	4	2	2	2	4	3	2	2	1	4	2	3	3	2	1	2	5	4	3
C749C54A	2	3	2	2	3	2	4	3	1	2	4	3	2	2	4	4	4	3	2	3	2	5	2	4	3
F020EAF6	2	2	2	2	3	3	3	1	4	1	3	3	1	1	1	4	1	3	3	3	1	4	2	4	2
8D395BEF	3	4	5	3	2	1	3	2	1	1	2	2	1	1	3	5	1	3	2	2	1	4	3	4	4
AC14E2C8	2	3	4	2	2	2	4	1	3	2	4	5	1	1	1	4	5	2	2	3	2	4	1	4	4
90FA2896	3	2	1	1	2	1	5	1	1	1	4	1	1	1	1	5	1	3	3	5	2	4	2	4	3
665DB494	2	3	3	3	3	3	3	1	2	1	3	3	2	1	1	3	1	3	3	3	3	4	4	4	4
EB6E50BE	2	2	3	2	3	3	3	1	3	1	3	2	1	1	2	3	2	3	4	3	4	4	3	3	3
E584DD5D	1	4	5	1	3	3	3	1	1	1	4	1	1	1	1	3	2	3	4	2	1	4	4	3	2
107B03BE	3	3	2	1	3	3	3	1	1	1	3	3	1	1	2	3	1	2	3	2	2	3	2	3	2
B9879213	2	4	2	2	3	2	3	1	1	1	1	2	1	1	2	3	1	1	1	1	3	2	3	3	3
870225B1	1	2	3	3	3	3	3	1	4	1	4	3	1	1	3	3	2	3	4	3	2	4	3	4	3
1ECBE2F0	3	4	3	3	2	1	4	2	1	1	4	3	2	2	4	5	1	2	2	3	2	4	2	4	4
DD67C487	2	4	2	2	3	2	4	4	1	1	4	3	2	2	2	5	4	3	2	4	3	5	3	4	3
D4B6E040	1	2	3	3	3	3	3	1	4	1	4	3	1	1	3	3	2	3	4	3	2	4	3	4	3
C0DC1761	2	2	2	2	3	3	3	1	4	1	3	3	1	1	1	4	1	3	3	3	1	4	2	4	2
91C8C530	3	4	5	3	2	1	3	2	1	1	2	2	1	1	3	5	1	3	2	2	1	4	3	4	4
F6F07EAF	2	3	4	2	2	2	4	1	3	2	4	5	1	1	1	4	5	2	2	3	2	4	1	4	4
D74BDC10	3	2	1	1	2	1	5	1	1	1	4	1	1	1	1	5	1	3	3	5	2	4	2	4	3
365D4982	1	4	5	1	3	3	3	1	1	1	4	1	1	1	1	3	2	3	4	2	1	4	4	3	2
ED062074	2	1	3	2	3	3	3	1	4	1	3	3	1	2	1	3	2	2	3	3	1	3	2	3	3
5525F957	2	2	3	3	3	3	3	1	3	1	3	1	1	1	2	3	1	2	4	2	3	4	3	3	4
EBBB952E	3	4	2	1	1	1	4	1	2	1	5	3	1	1	1	5	1	3	2	2	2	3	2	4	3
1AD486D4	2	4	1	1	4	1	4	2	2	2	4	3	2	2	1	4	2	3	3	2	1	2	5	4	3
EF264C6B	2	3	2	2	3	2	4	3	1	2	4	3	2	2	4	4	4	3	2	3	2	5	2	4	3
7D3650BF	3	3	2	1	3	3	3	1	1	1	3	3	1	1	2	3	1	2	3	2	2	3	2	3	2
33CD5DBB	2	4	2	2	3	2	4	4	1	1	4	3	2	2	2	5	4	3	2	4	3	5	3	4	3
E4D6D0FE	2	4	2	2	2	2	3	2	1	2	3	3	2	2	3	5	4	3	5	4	2	4	2	4	3
0F20CC35	2	3	2	3	2	2	3	1	2	1	3	2	1	1	2	4	3	3	4	3	3	4	4	4	4
3F38C7CA	2	2	3	1	2	2	2	2	3	1	4	2	1	2	2	4	1	2	4	3	5	4	3	4	4
C68B4822	3	4	2	3	2	2	4	2	1	2	5	3	2	2	3	4	5	3	4	2	5	4	3	4	3
482E7E08	2	3	1	1	3	4	5	2	1	2	5	4	1	1	4	5	3	3	3	5	4	5	2	5	4
2CEE7582	3	3	3	3	3	3	3	1	3	4	4	1	1	1	1	4	1	3	1	3	3	4	4	4	2
08FC3091	1	4	1	3	3	1	2	1	1	1	3	2	2	1	3	3	1	2	3	3	3	4	4	4	3
6C5610CC	2	4	2	3	2	2	3	1	3	1	3	2	1	1	4	4	1	2	2	3	2	4	2	4	2
FF2F5D4D	3	2	2	2	3	3	5	2	1	1	4	3	1	1	4	4	5	3	3	4	5	5	2	5	3
1D7ADF7C	3	4	2	2	3	4	5	2	1	2	2	3	2	2	3	4	2	4	3	5	2	2	3	2	4
EB2FF2A2	3	4	3	3	2	3	5	1	1	1	4	4	1	1	3	4	1	3	3	3	3	4	3	4	4
9B122E3A	3	3	3	2	3	3	3	1	4	1	4	3	1	1	3	4	5	3	4	3	3	4	2	4	4
C5342CA2	3	3	2	2	3	3	3	3	3	3	3	4	2	2	4	4	4	3	3	3	3	4	4	3	4
EAF0C160	3	4	3	2	2	2	2	1	4	2	3	3	2	1	1	3	3	3	3	3	4	4	4	4	3
EA4E7BC6	3	4	2	1	3	3	3	1	4	4	4	5	1	1	3	3	4	3	3	3	5	4	3	4	4
E60362AD	1	4	3	3	2	2	3	1	3	1	1	1	1	1	1	4	1	2	3	3	4	4	3	3	4
DFAA4059	3	4	3	1	3	2	5	2	1	2	4	2	1	1	2	5	4	3	3	4	4	4	2	4	4
72E6A061	2	4	2	3	3	3	3	1	2	3	4	4	2	2	3	4	1	4	4	4	3	4	3	4	4
5245A352	2	4	3	3	3	3	3	1	2	3	3	2	1	1	3	4	1	3	4	4	4	4	2	4	3
0C66C769	1	5	3	2	3	3	3	1	2	1	3	1	1	1	1	4	1	3	4	3	1	4	4	4	3
4B2B5CEB	3	4	2	1	3	2	4	1	1	1	1	2	1	1	2	5	1	2	2	4	3	4	2	4	3
4845D4DB	3	2	2	1	3	4	5	1	1	1	3	2	1	1	2	5	3	3	3	5	2	3	2	3	4
69DE1FC0	3	3	2	2	3	2	3	1	1	1	4	2	2	1	2	4	2	3	4	4	1	3	3	3	3
A73D65BF	3	4	2	3	2	2	4	2	1	2	5	3	2	2	3	4	5	3	4	2	5	4	3	4	3
BF038B29	2	3	1	1	3	4	5	2	1	2	5	4	1	1	4	5	3	3	3	5	4	5	2	5	4
524F5EB4	3	4	2	3	2	2	4	2	1	2	5	3	2	2	3	4	5	3	4	2	5	4	3	4	3
CCD6EA01	2	3	1	1	3	4	5	2	1	2	5	4	1	1	4	5	3	3	3	5	4	5	2	5	4
302812E3	3	4	2	3	2	2	4	2	1	2	5	3	2	2	3	4	5	3	4	2	5	4	3	4	3
8D440B62	1	4	1	3	3	1	2	1	1	1	3	2	2	1	3	3	1	2	3	3	3	4	4	4	3
52EEF40A	2	4	2	3	2	2	3	1	3	1	3	2	1	1	4	4	1	2	2	3	2	4	2	4	2
EF4E28A6	3	2	2	2	3	3	5	2	1	1	4	3	1	1	4	4	5	3	3	4	5	5	2	5	3
7C7CC9CC	2	4	2	3	2	2	3	1	3	1	3	2	1	1	4	4	1	2	2	3	2	4	2	4	2
93FD2C3F	3	3	3	2	3	3	3	1	4	1	4	3	1	1	3	4	5	3	4	3	3	4	2	4	4
955790AF	3	3	2	2	3	3	3	3	3	3	3	4	2	2	4	4	4	3	3	3	3	4	4	3	4
677FF72F	3	4	3	2	2	2	2	1	4	2	3	3	2	1	1	3	3	3	3	3	4	4	4	4	3
54692F62	1	4	3	3	2	2	3	1	3	1	1	1	1	1	1	4	1	2	3	3	4	4	3	3	4
B6E644E4	3	4	3	1	3	2	5	2	1	2	4	2	1	1	2	5	4	3	3	4	4	4	2	4	4
9DCFD81C	3	2	2	1	3	4	5	1	1	1	3	2	1	1	2	5	3	3	3	5	2	3	2	3	4
88E1C725	3	3	2	2	3	2	3	1	1	1	4	2	2	1	2	4	2	3	4	4	1	3	3	3	3
1FAF65C5	3	4	2	1	3	2	4	1	1	1	1	2	1	1	2	5	1	2	2	4	3	4	2	4	3
08C3BB97	3	4	3	3	2	3	5	1	1	1	4	4	1	1	3	4	1	3	3	3	3	4	3	4	4
8C2A3082	3	3	4	2	2	2	3	4	2	3	4	5	2	4	5	4	1	2	2	4	2	4	4	4	5
56B40947	2	4	2	1	4	1	4	4	2	2	4	4	3	3	3	4	1	3	4	4	1	4	4	4	3
0D08009B	3	5	3	3	2	3	4	5	1	2	5	5	4	4	5	5	4	2	3	4	3	5	4	5	4
109DA727	3	4	2	2	4	2	3	3	1	4	4	3	3	3	4	4	1	2	4	4	2	4	4	4	4
EBDD555A	4	3	2	1	3	1	5	5	1	2	5	4	4	4	4	5	3	4	4	4	1	5	4	5	4
C897F9DC	1	4	2	2	3	3	3	3	2	2	4	1	1	1	1	4	1	2	2	3	1	4	2	4	2
359EC567	1	2	3	3	3	2	3	2	3	1	4	3	2	3	3	4	1	2	3	4	4	4	4	3	3
F791CA63	1	3	1	2	2	2	4	3	1	1	4	2	1	1	1	5	1	2	2	2	3	5	2	3	2
ED00B2F0	3	4	2	2	3	1	4	3	1	1	4	1	1	1	1	5	2	3	2	3	1	2	2	3	5
1AC7563B	3	4	1	2	3	1	4	3	1	1	4	1	1	1	1	5	2	3	1	1	1	4	3	4	5
F674B6D8	3	4	4	3	4	2	5	4	2	4	4	5	3	3	5	5	4	3	4	4	4	4	4	4	4
5976D335	2	4	2	3	3	2	4	5	1	3	5	5	4	4	5	5	3	5	4	5	4	5	5	5	4
E54EBA94	2	4	4	2	4	2	3	2	1	4	4	4	3	2	4	4	1	3	4	4	4	4	4	4	4
65EE4733	2	4	1	3	2	2	4	3	3	4	4	4	3	4	4	4	1	2	3	3	4	4	4	4	4
D1A95A88	3	4	4	3	4	2	5	4	1	3	5	4	4	4	5	5	3	3	5	5	2	5	5	5	4
86998553	3	5	3	3	2	3	4	5	1	2	5	5	4	4	5	5	4	2	3	4	3	5	4	5	4
84DEA714	3	4	2	2	4	2	3	3	1	4	4	3	3	3	4	4	1	2	4	4	2	4	4	4	4
692FBE1A	4	3	2	1	3	1	5	5	1	2	5	4	4	4	4	5	3	4	4	4	1	5	4	5	4
7C553483	1	4	2	2	3	3	3	3	2	2	4	1	1	1	1	4	1	2	2	3	1	4	2	4	2
860BAC7C	1	2	3	3	3	2	3	2	3	1	4	3	2	3	3	4	1	2	3	4	4	4	4	3	3
720E81F9	1	3	1	2	2	2	4	3	1	1	4	2	1	1	1	5	1	2	2	2	3	5	2	3	2
FDE29036	4	3	2	1	3	1	5	5	1	2	5	4	4	4	4	5	3	4	4	4	1	5	4	5	4
E57E5B65	1	4	2	2	3	3	3	3	2	2	4	1	1	1	1	4	1	2	2	3	1	4	2	4	2
68FCAB92	1	2	3	3	3	2	3	2	3	1	4	3	2	3	3	4	1	2	3	4	4	4	4	3	3
5A12D4B7	3	4	2	2	3	1	4	3	1	1	4	1	1	1	1	5	2	3	2	3	1	2	2	3	5
F97F6B63	3	4	1	2	3	1	4	3	1	1	4	1	1	1	1	5	2	3	1	1	1	4	3	4	5
3C76D579	3	4	4	3	4	2	5	4	2	4	4	5	3	3	5	5	4	3	4	4	4	4	4	4	4
55D40035	2	4	2	3	3	2	4	5	1	3	5	5	4	4	5	5	3	5	4	5	4	5	5	5	4
82BCF299	3	4	1	2	3	1	4	3	1	1	4	1	1	1	1	5	2	3	1	1	1	4	3	4	5
C43C8D57	3	4	4	3	4	2	5	4	2	4	4	5	3	3	5	5	4	3	4	4	4	4	4	4	4
8C7C49BB	2	4	2	3	3	2	4	5	1	3	5	5	4	4	5	5	3	5	4	5	4	5	5	5	4
E5DF465D	2	4	4	2	4	2	3	2	1	4	4	4	3	2	4	4	1	3	4	4	4	4	4	4	4
7E093C54	2	4	1	3	2	2	4	3	3	4	4	4	3	4	4	4	1	2	3	3	4	4	4	4	4
E88CE4D7	1	4	2	2	3	3	3	3	2	2	4	1	1	1	1	4	1	2	2	3	1	4	2	4	2
FF272151	1	2	3	3	3	2	3	2	3	1	4	3	2	3	3	4	1	2	3	4	4	4	4	3	3
3E0BE978	1	3	1	2	2	2	4	3	1	1	4	2	1	1	1	5	1	2	2	2	3	5	2	3	2
54F01623	3	4	2	2	3	1	4	3	1	1	4	1	1	1	1	5	2	3	2	3	1	2	2	3	5
369D12C1	1	2	3	3	3	2	3	2	3	1	4	3	2	3	3	4	1	2	3	4	4	4	4	3	3
B62FAF72	1	3	1	2	2	2	4	3	1	1	4	2	1	1	1	5	1	2	2	2	3	5	2	3	2
8AE0B8E6	1	4	2	2	3	3	3	3	2	2	4	1	1	1	1	4	1	2	2	3	1	4	2	4	2
0077BBFA	2	4	4	3	4	2	4	1	1	3	4	4	4	4	2	4	3	3	3	4	3	4	2	4	4
69631311	1	4	1	3	3	2	3	1	1	3	4	1	1	1	1	4	1	3	4	4	3	4	3	4	4
CBB33FD4	2	3	2	3	2	2	2	1	2	3	4	2	4	3	2	4	3	3	2	3	2	4	2	4	3
0838845E	2	4	1	3	1	1	2	1	1	3	4	3	2	2	2	4	1	2	4	2	3	4	3	4	4
871BCB92	4	4	3	1	3	3	3	3	2	4	4	4	3	4	3	4	2	3	4	4	2	4	4	4	3
0F98EF59	1	2	1	2	4	2	4	1	1	4	4	4	3	1	3	4	1	4	4	4	2	4	4	4	4
584DCA39	1	2	1	3	4	4	4	3	1	4	4	3	NA	2	4	4	2	3	4	3	1	4	3	4	4
1528ACF2	1	4	2	3	2	2	3	1	1	1	4	2	1	1	1	5	1	3	4	4	3	4	3	4	4
5B177659	2	3	2	3	2	2	2	2	3	4	4	4	3	3	3	4	2	3	4	4	3	4	4	4	4
CED88688	3	4	3	3	2	2	4	3	2	5	4	3	3	2	3	4	2	4	4	4	2	4	4	4	3
8BF08AFB	4	3	2	2	3	2	3	4	3	4	4	4	4	4	4	4	1	4	3	4	1	4	3	4	4
7DFBC57E	3	2	3	1	4	3	3	3	2	4	4	4	3	3	3	4	1	4	4	4	1	4	4	4	4
0B88985C	1	3	3	2	2	1	3	4	1	1	4	5	2	2	5	4	5	2	2	4	1	3	3	3	3
F952F39A	1	3	2	1	4	2	5	4	1	2	5	5	3	3	4	5	5	3	3	4	1	4	5	5	4
9B181963	2	4	3	2	4	2	4	2	1	2	4	3	5	4	4	5	5	4	3	4	4	4	3	4	4
9CD2B511	3	3	2	1	3	1	2	1	1	2	4	4	1	1	3	3	1	3	3	5	4	4	4	5	4
E9429949	1	5	2	1	1	1	3	4	1	2	3	4	1	2	4	1	3	2	2	2	1	5	5	4	3
7BED260D	2	4	2	1	3	1	4	4	1	2	4	5	4	2	4	4	4	1	1	2	3	5	5	5	3
621E14E0	1	3	2	2	2	1	3	4	1	2	4	5	2	2	4	4	5	2	2	3	2	4	3	4	3
48B0A94C	1	2	2	1	5	2	4	4	1	2	4	4	2	2	4	4	5	3	3	2	2	4	4	5	3
29116483	1	3	2	1	4	3	3	5	1	2	4	5	2	1	4	4	5	3	3	3	2	4	5	3	4
710D5AA7	2	4	2	3	2	1	1	4	1	2	4	5	1	1	2	5	3	2	5	4	2	5	5	4	4
901524E2	2	4	4	1	2	1	3	4	3	5	5	4	2	2	3	5	2	2	3	5	4	5	5	5	3
515840F0	3	1	2	1	4	1	4	4	1	5	4	1	2	2	4	5	5	5	5	5	2	4	5	3	4
1A6D1FA2	2	5	3	3	1	1	2	5	1	1	4	4	3	4	5	4	5	2	3	3	4	5	5	5	4
64AF318E	1	4	3	3	4	4	5	4	1	2	5	5	2	2	5	5	5	1	3	3	3	4	4	4	5
ED9C7594	1	4	2	3	2	2	4	2	2	3	4	2	2	2	2	4	2	3	3	3	4	4	2	4	3
B61DB02E	1	4	1	3	3	2	3	1	1	3	4	1	1	1	1	4	1	3	4	4	3	4	3	4	4
A3ABB2C1	2	3	2	3	2	2	2	1	2	3	4	2	4	3	2	4	3	3	2	3	2	4	2	4	3
D9AC9F8A	2	4	1	3	1	1	2	1	1	3	4	3	2	2	2	4	1	2	4	2	3	4	3	4	4
5C2F7D72	4	4	3	1	3	3	3	3	2	4	4	4	3	4	3	4	2	3	4	4	2	4	4	4	3
D90AD651	1	4	2	3	2	2	3	1	1	1	4	2	1	1	1	5	1	3	4	4	3	4	3	4	4
45442EAA	2	5	3	3	1	1	2	5	1	1	4	4	3	4	5	4	5	2	3	3	4	5	5	5	4
D3D4AEA0	4	3	2	2	3	2	3	4	3	4	4	4	4	4	4	4	1	4	3	4	1	4	3	4	4
6362EA19	3	2	3	1	4	3	3	3	2	4	4	4	3	3	3	4	1	4	4	4	1	4	4	4	4
411FD6CF	1	4	2	3	2	2	4	2	2	3	4	2	2	2	2	4	2	3	3	3	4	4	2	4	3
97FF1BC7	2	4	2	3	2	1	1	4	1	2	4	5	1	1	2	5	3	2	5	4	2	5	5	4	4
24C8718E	2	4	4	1	2	1	3	4	3	5	5	4	2	2	3	5	2	2	3	5	4	5	5	5	3
43F7B36D	3	1	2	1	4	1	4	4	1	5	4	1	2	2	4	5	5	5	5	5	2	4	5	3	4
0987F80B	1	3	2	1	4	2	5	4	1	2	5	5	3	3	4	5	5	3	3	4	1	4	5	5	4

## Sheet: ADAPTTAION INTENTION
	Intent of adaptation
	Intention to adopt adaptation options on crop management	Intention to adopt adaptation options on input management	Intentions to adopt adaptation options on irrigation management	Intentions to adopt adaptation options in related systems
UNIQUE ID
47A5A738	1	4	3	2
146C1DDC	3	3	2	3
14B2E9FA	3	3	3	2
51737133	3	3	4	2
A4AAEAEA	2	3	4	3
62D420DE	3	3	2	2
766EEA2C	4	3	3	2
AE884035	4	2	3	2
EAAD7284	3	5	3	4
48B6E3F2	4	3	3	3
DCE119EF	3	3	3	3
EE36A49D	1	3	3	2
76A29FA0	4	3	3	1
6B269D5B	4	3	3	3
EFD94A41	2	4	5	3
C09A3D47	3	3	3	2
967A9026	3	2	1	2
EED34749	2	3	3	4
775D2D9D	2	5	4	3
B47F3B33	1	4	3	2
5A166D81	3	3	2	3
A61B0985	3	3	3	2
9BAD8AD0	3	3	4	2
27EFA249	2	3	4	3
0532C8C1	3	3	2	2
A9EAE3E6	4	3	3	2
CF78AF7B	4	2	3	2
C092097B	3	5	3	4
57D4702E	4	3	3	3
CC1D888A	3	3	3	3
4EE83738	1	3	3	2
25404A12	4	3	3	1
61D7BF52	4	3	3	3
EF30E548	2	4	5	3
006EFEBA	3	3	3	2
ACA6DEAF	3	2	1	2
3323C860	2	3	3	4
4E96958C	2	5	4	3
EA362099	4	3	3	2
86B81AFE	4	1	4	2
2868D4A6	4	3	2	3
879D50F2	3	3	3	2
E2FB9EA9	3	3	4	4
0F963918	3	5	5	2
A4FB23BE	3	4	2	3
AD440F84	4	3	3	4
CDED4851	4	3	3	3
73ABEB41	4	2	4	2
7EC1BCFB	3	3	3	4
7B61DDA3	3	3	2	4
CB1030F7	3	3	3	4
329AEF2B	3	3	4	4
F7F6558B	2	4	2	2
2D5F9271	3	3	5	4
BFACCD20	3	4	3	4
9698D165	4	3	3	3
936C458B	4	2	4	2
35E77B29	3	3	3	4
7EACAD71	3	3	2	4
637963E7	3	3	3	4
A39A6859	3	3	4	4
80B73402	2	4	2	2
338FDD0B	3	3	5	4
09CAB7F0	4	1	4	2
A01814E6	4	3	2	3
AF108879	3	3	3	2
ABA118B3	3	3	4	4
3D4A064C	3	5	5	2
13C6F4C9	3	3	3	3
D91997BA	3	2	3	3
405396CF	3	3	3	2
7681F855	3	3	2	2
639A2B24	2	3	4	3
2F34CF5D	2	4	2	4
9A97CBEA	3	5	3	1
B9D47CA4	4	3	4	4
DC971D46	2	4	4	4
D065B151	2	3	3	2
5A8D3A25	3	4	5	2
F92E230F	1	5	4	3
0174D494	4	4	5	3
849F8C5D	2	4	5	4
43086481	3	5	3	1
FEF42358	4	3	4	4
91E65A3B	2	4	4	4
45148592	2	3	3	2
F5C10813	3	4	5	2
42138FBC	3	3	3	3
81FD587A	3	2	3	3
3392D259	3	3	3	2
BD4D1C9F	3	3	2	2
BF58E0AB	3	3	3	2
C19BC400	3	3	2	2
35DCE972	2	3	4	3
85083866	2	4	2	4
1DBC5FC8	3	5	3	1
EB334169	4	3	4	4
943BFDEF	3	5	3	2
9A0F193D	3	5	5	2
62724BCB	3	4	5	2
08C114A2	2	5	5	2
EC829D01	3	4	5	4
A02CF6B9	4	5	5	3
28528290	3	4	3	2
8E5F5895	1	3	2	2
69927FC2	3	3	4	2
26BD0F87	2	3	4	2
5EF7CEDE	3	2	2	3
46B5F88C	3	4	5	4
96F8AB4C	3	4	3	4
6D85B97D	4	4	3	4
22A1B831	4	2	4	3
18306AE8	3	3	4	2
A4085C57	2	3	4	2
1795D1C7	3	2	2	3
2729E594	3	5	5	2
A5510FCB	3	4	5	2
055E4E83	2	5	5	2
17A5787D	3	4	5	4
317AAE65	4	5	5	3
7874D03F	3	4	5	4
0488F3C9	3	4	3	4
E5A20588	4	4	3	4
02AD3297	3	4	5	2
117082AD	2	5	5	2
E2D4CEEE	3	4	5	4
502D6A48	4	5	5	3
989BC0F7	4	5	5	3
B65D49EB	3	4	3	2
0E1FA892	1	3	2	2
95D40BA5	4	3	2	2
0631A365	4	4	2	2
77C76CFB	4	4	5	4
3B223D1E	3	4	4	4
770040D6	3	4	4	4
BBC8202D	3	5	4	4
F5249868	5	4	3	4
C02BDC91	4	4	3	4
182712E0	5	3	3	3
878AE68F	3	3	3	3
85D82F32	3	3	2	3
7B8A538E	3	3	2	4
BE9B1A9B	4	2	2	4
2E5D0CD0	4	4	3	4
A290436B	4	3	3	4
BAB8FA85	5	3	2	4
D86BF0B1	4	4	2	4
123E7C81	4	4	3	3
3B0E6952	4	2	3	4
DE195AD9	4	4	3	3
EAC0E39A	2	4	3	4
834F4B0E	4	4	3	4
22985F56	4	4	2	2
356315F4	4	4	5	4
4F526AE9	3	4	4	4
03F52E3A	3	4	4	4
18C7C616	3	5	4	4
E6B9E287	3	3	2	3
8DFED404	3	3	2	4
FD25833D	4	2	2	4
956322EE	4	4	3	4
5D2E82C4	4	3	3	4
7356BB97	5	3	3	3
3424B3F2	5	3	2	4
5E30F9E3	4	4	2	4
C1CCC837	4	4	3	3
8D0FE325	4	2	3	4
916B6E4A	4	4	3	3
8C0FA653	2	1	1	1
4DA7034D	2	1	2	3
3B4CF320	2	2	2	3
59BD323B	2	2	2	2
2E5EE350	2	2	2	1
5E5BE971	2	1	3	2
4A763AD0	3	2	2	1
52C73719	1	1	2	2
64887F72	2	1	1	2
551ACE17	1	1	2	1
53B77959	2	1	1	1
2C160A1C	4	1	2	1
35A98905	2	3	4	2
BA85E25B	3	2	2	2
299E688C	2	2	2	1
6F5A587B	1	3	3	1
D3223E15	2	2	2	2
544A0119	1	1	2	2
83303162	2	2	3	4
8215B76D	2	2	1	1
80B69CDF	3	2	2	1
A5CB61EE	2	1	1	1
2AF35812	2	1	2	3
A323C6FA	2	2	2	3
46F57CC3	2	2	2	2
D7040AB7	2	1	2	3
3C1E1B72	3	2	2	2
F5CAFBB8	2	2	2	1
80ADBC3F	1	3	3	1
610EA827	2	2	2	2
89C16FEE	2	2	1	1
776A4E7F	2	1	1	2
99546F26	1	1	2	1
F61A7780	2	1	1	1
3DAF8793	4	1	2	1
00EF8597	2	3	4	2
3B5922C7	3	2	2	1
BA387B33	2	2	2	2
8082559D	2	2	2	1
C3106F52	3	2	1	2
4F13BB60	1	2	2	2
E2AD52CF	1	2	2	2
39304703	3	1	1	2
B22CBDD5	1	1	3	2
52C5A8A8	2	1	2	2
12BBE067	1	2	2	2
3F1E9E51	2	1	2	3
1ADEFA7D	1	1	3	2
50CA710D	2	1	2	2
1FAD087C	1	1	2	2
725A2F82	2	2	4	2
95AB921A	2	1	1	2
1D84F042	2	2	2	2
2A7F0AB3	2	1	2	2
FA2561E8	2	1	2	2
08DC03A5	2	1	2	2
5CA18BB0	2	1	1	2
B98F6A8D	3	1	2	3
29723CE9	1	2	2	2
94C7D7F3	2	2	2	2
DDF84439	1	2	2	3
B75DF1E6	1	2	2	2
42AF2ACF	3	1	1	2
E189AD89	1	2	2	2
F2544215	3	1	1	2
09EB30A8	1	2	2	2
586EAEB9	2	1	2	2
B6E7001F	1	2	2	2
C03788D9	2	1	2	3
63817E42	1	2	2	2
2B586158	1	1	2	2
A48AB25E	2	2	4	2
C3CC380C	2	1	1	2
8B46D42E	2	1	2	2
CBBFC4BF	2	1	2	2
24001BD4	2	2	2	2
601EFF71	1	2	2	3
325D582B	1	2	2	2
0FA1D038	2	1	2	2
7C63274E	2	5	3	3
59E76A1C	2	3	3	3
A79F8A0F	3	4	4	2
CD5E4889	3	4	2	4
7FB91C9F	3	2	2	4
4FEC96C2	3	1	3	4
82429D91	3	3	3	4
CD4F08FF	4	3	2	2
7A893317	1	3	3	4
375EE8F5	1	2	4	3
C843912C	4	4	5	4
53F21A64	4	4	5	4
5A432942	3	4	4	5
D61EAC72	4	4	4	4
F8B16486	4	5	5	4
A4AA7450	3	4	4	2
230427A3	3	4	2	4
BF3D33B8	3	2	2	4
8A55AD19	3	1	3	4
E5C9231E	3	3	3	4
076D7F88	4	3	2	2
B0584E76	3	2	2	4
96C27D82	3	1	3	4
BB625444	3	3	3	4
9D78CBD9	1	3	3	4
F98D3064	1	2	4	3
9A245B37	4	4	5	4
78A5E905	4	4	5	4
6DE4468D	1	2	4	3
2233689B	4	4	5	4
F9180BB1	4	4	5	4
91C6D587	3	4	4	5
AA538B6F	4	4	4	4
D1449C9B	3	1	3	4
63E50EFF	3	3	3	4
30EC7248	4	3	2	2
65FD60DB	1	3	3	4
9B46FCC8	3	3	3	4
E0AF13E1	4	3	2	2
47B03BDB	3	1	3	4
40F6AE38	3	2	4	3
A7C5CE84	3	2	3	4
01C6DF1E	4	2	3	2
918B9793	4	3	4	4
99CEB32E	3	5	4	3
C40DD132	5	4	5	3
DE4BC5F4	4	2	3	3
8BB5378B	3	2	2	4
5B6A9BAB	2	5	3	4
F5FF8E0B	4	4	4	3
C9426BEB	4	4	5	2
636D1D64	4	3	3	4
1B524C97	2	5	3	3
A2F08648	3	4	3	4
04FD1691	3	3	3	2
CCB79DAA	3	3	3	2
A3094ED3	2	3	3	4
74366F36	3	3	4	2
B698E638	3	3	3	2
2CC108F5	2	4	3	3
885D1DAA	3	4	4	4
D58EF959	3	2	3	2
D9E3D64C	4	2	2	3
35AAE6F6	4	5	3	4
C3CB433C	3	3	2	4
CF97E8EF	3	4	3	2
314B0BE8	3	4	1	2
C0737D5C	3	2	3	4
5F1823CC	4	2	3	2
DFB6517E	4	3	4	4
F71BC9C9	3	5	4	3
1843CC21	3	2	2	4
CC10252D	3	3	2	4
CA5E0886	4	4	5	2
5C3DF2ED	4	3	3	4
A9985ED6	3	4	1	2
099BA6C1	3	2	3	2
D25C1DEC	4	2	2	3
3A0E1D17	4	5	3	4
C355B255	3	4	3	4

## Sheet: DOCIO_DEMOGRAPHIC INFO
UNIQUE ID	District	Agro-ecosystem	Socio-demographic data
			Age Group	Sex	Household head	HH Size	Level of education attained	Training attendances on CCA	Highest level of education in HH	No of family members not working in Ag (above 18)	Where they work?	Land parcels owned	HH's earning
9D2F99A0	Doti	Hill	1	2	1	1	2	2	4	1	2	3	5
AE2F5B09	Doti	Hill	1	2	1	2	3	2	4	2	2	2	5
BC5BB456	Doti	Hill	1	2	1	2	1	1	4	1	2	3	5
A9ABF825	Doti	Hill	2	2	1	3	3	1	2	1	4	3	5
CF7B9CDC	Doti	Hill	2	1	1	3	4	1	3	1	2	2	4
83C5B156	Doti	Hill	2	1	1	2	3	2	4	2	5	3	5
0FE032B6	Doti	Hill	3	2	1	3	2	2	4	1	2	2	5
831220BB	Doti	Hill	3	1	1	3	1	2	4	2	5	3	5
6A448AE7	Doti	Hill	1	2	1	3	3	2	4	2	2	1	5
68F84A6B	Doti	Hill	2	1	1	2	3	2	4	1	2	3	5
EE4695ED	Doti	Hill	2	1	1	3	3	2	4	1	2	2	5
AD8D0A61	Doti	Hill	2	2	1	1	2	1	4	1	2	1	5
BB21E52C	Doti	Hill	2	2	1	2	3	2	3	0		3	5
CA8DAF80	Doti	Hill	2	2	1	3	1	2	3	1	4	2	5
80695E24	Doti	Hill	3	2	1	2	1	2	4	2	5	2	5
1CCB633D	Doti	Hill	1	1	1	3	2	2	4	1	2	3	5
34ECDD1D	Doti	Hill	2	2	1	3	1	2	3	1	4	1	5
A306BE7D	Doti	Hill	3	1	1	3	2	2	3	1	4	3	5
9F86BD8C	Doti	Hill	2	1	1	2	3	2	3	2	4	1	5
86554DA1	Doti	Hill	1	2	1	1	2	2	2	1	4	3	5
4504FCBF	Doti	Hill	1	2	1	2	3	2	4	2	3	3	5
3283B9D4	Doti	Hill	1	2	1	2	1	1	4	1	4	3	5
7A18C7D4	Doti	Hill	2	2	1	3	3	1	4	1	2	3	5
4311346D	Doti	Hill	2	1	1	3	4	1	4	1	2	3	5
685311E9	Doti	Hill	2	1	1	2	3	2	3	1	2	3	4
E41C550E	Doti	Hill	3	2	1	3	2	2	4	2	5	3	5
AD8AEF58	Doti	Hill	3	1	1	3	1	2	3	1	4	3	5
7B050B0B	Doti	Hill	1	2	1	3	3	2	4	1	2	2	5
97102D56	Doti	Hill	2	1	1	2	3	2	3	1	4	3	5
12293F64	Doti	Hill	2	1	1	3	3	2	3	1	4	2	5
3821D798	Doti	Hill	2	2	1	1	2	1	4	1	2	3	5
4082327A	Doti	Hill	2	2	1	2	3	2	4	1	2	3	5
8E7F543A	Doti	Hill	2	2	1	3	1	2	3	0		3	5
1DD9A84C	Doti	Hill	3	2	1	2	1	2	4	1	2	1	5
0DE5A944	Doti	Hill	1	1	1	3	2	2	4	1	2	2	5
DC056590	Doti	Hill	2	2	1	3	1	2	3	1	4	2	5
9162DB76	Doti	Hill	3	1	1	3	2	2	3	1	4	1	5
0596C4FE	Doti	Hill	2	1	1	2	3	2	4	2	2	3	5
512D506B	Achham	Hill	2	2	1	2	1	2	3	1	2	3	4
3DABC28F	Achham	Hill	2	2	2	2	3	2	2	1	2	2	5
7D950570	Achham	Hill	2	1	1	2	2	2	4	1	1	1	3
96CE8A45	Achham	Hill	2	2	1	2	1	1	4	0		2	5
533B1F93	Achham	Hill	2	1	1	2	3	2	4	1	4	2	5
66B6EEE9	Achham	Hill	2	2	1	2	4	2	2	2	4	1
EF83E65D	Achham	Hill	2	2	1	3	3	1	3	2	4	3	3
9295F5A3	Achham	Hill	1	1	1	3	2	2	3	1	2	3
5475FE4B	Achham	Hill	1	2	1	2	3	2	3	1	2	2	5
84AAEAE6	Achham	Hill	2	2	1	2	3	2	4	1	1	3	4
52ACB0F0	Achham	Hill	3	2	1	2	1	2	3	1	2	3	3
FAF36640	Achham	Hill	2	2	1	2	4	2	4	1	1	3	3
B37CBFFD	Achham	Hill	2	2	1	3	3	2	4	2	4	1	5
2C788E84	Achham	Hill	1	2	1	3	2	1	4	0		2	5
0E8A3889	Achham	Hill	1	2	1	3	4	2	4	1	4	1	5
8A6489A7	Achham	Hill	1	2	1	2	2	1	2	2	4	2
8DB646E3	Achham	Hill	2	1	1	2	3	2	3	2	4	2	3
27FA512E	Achham	Hill	1	2	1	2	3	2	3	1	2	3
BAA6E456	Achham	Hill	2	2	1	2	3	2	3	1	2	3	5
D64FA7E1	Achham	Hill	3	2	1	2	1	2	3	1	2	1	5
F077DD06	Achham	Hill	2	2	1	2	4	2	3	1	3	2	4
7C0DCB28	Achham	Hill	2	2	1	3	3	2	3	1	4	2	5
16FF4913	Achham	Hill	1	2	1	3	2	1	4	2	4	2	3
41E8C67C	Achham	Hill	1	2	1	3	4	2	4	3	2	1	5
34BAFC96	Achham	Hill	1	2	1	2	2	1	3	2	4	3	5
EA44DF67	Achham	Hill	2	2	1	2	3	2	3	0		2	3
AE8EDAB9	Achham	Hill	2	1	1	2	2	2	3	1	2	3	4
7FB18825	Achham	Hill	2	2	2	2	1	1	4	1	1	1	4
858EA7D9	Achham	Hill	2	1	1	2	3	2	3	1	2	1	3
6BA4C015	Achham	Hill	2	2	1	2	4	2	4	2	4	1	5
44E11CA3	Bajura	Mountain	2	1	1	2	4	2	3	1	2	2	5
99EDA07D	Bajura	Mountain	3	1	1	3	3	2	3	1	4	3	3
647888FE	Bajura	Mountain	1	2	1	3	3	1	3	1	4	1	5
861E4C6F	Bajura	Mountain	2	1	1	3	1	1	4	1	4	1	5
CB43561C	Bajura	Mountain	3	1	1	2	1	2	3	0		2	4
1F25705C	Bajura	Mountain	2	2	1	1	1	2	3	1	3	1	5
65F794A8	Bajura	Mountain	2	1	1	3	2	2	4	1	2	2	5
8DCA2D62	Bajura	Mountain	2	1	1	3	1	2	4	2	4	3	5
AE4A0E93	Bajura	Mountain	1	1	2	2	2	2	4	2	3	1	5
68B0518D	Bajura	Mountain	2	2	2	2	3	1	3	1	4	1	5
6B5138AB	Bajura	Mountain	1	1	1	1	1	2	4	1	4	2	5
94D924E5	Bajura	Mountain	2	1	1	3	3	2	3	0		2	4
F02E60C3	Bajura	Mountain	2	1	1	3	1	2	3	1	3	2	5
FC25219D	Bajura	Mountain	2	1	1	3	1	2	4	1	2	2	5
72EDA5D6	Bajura	Mountain	2	1	1	3	2	2	3	1	4	2	4
20EB63D4	Bajura	Mountain	2	1	1	3	1	2	4	0		2	5
A850B755	Bajura	Mountain	1	1	1	2	2	2	2	1	2	2	4
D390ED0E	Bajura	Mountain	2	2	1	2	3	1	3	1	4	3	4
F0847DAD	Bajura	Mountain	1	1	2	1	1	2	3	1	4	1	4
B3277693	Bajura	Mountain	2	1	1	2	4	2	3	1	3	1	5
10A70E83	Bajura	Mountain	3	1	1	3	3	2	4	1	2	1	5
21A73BF9	Bajura	Mountain	1	2	1	3	3	1	3	1	4	2	4
883C01F8	Bajura	Mountain	2	1	1	3	1	1	4	0		1	5
5F67ADF2	Bajura	Mountain	1	2	1	3	3	1	2	1	2	2	4
0A658A42	Bajura	Mountain	2	1	2	3	1	1	4	1	2	3	5
556D2F45	Bajura	Mountain	3	1	1	2	1	2	4	1	2	1	5
4A7CBBE4	Bajura	Mountain	2	2	1	1	1	2	3	1	2	1	5
B13D0D90	Bajura	Mountain	2	1	1	3	2	2	3	1	4	1	5
83CFDA0E	Bajura	Mountain	2	1	2	3	1	2	3	1	2	2	5
E8696561	Bajhang	Mountain	3	1	1	3	1	2	3	1	2	2	5
62B73502	Bajhang	Mountain	3	1	1	3	1	2	4	2	2	2	5
EBC9A125	Bajhang	Mountain	2	1	1	3	1	2	4	1	4	2	5
25F8C4A0	Bajhang	Mountain	2	1	1	3	3	2	3	1	2	1	5
24D12ACD	Bajhang	Mountain	2	1	1	3	1	2	3	1	2	1	5
4C40F43A	Bajhang	Mountain	2	2	1	3	1	2	3	1	3	1	5
F2A6C755	Bajhang	Mountain	1	2	2	1	3	2	4	1	2	2	5
1D5FE3AD	Bajhang	Mountain	2	1	1	2	3	2	4	2	2	2	5
AB863902	Bajhang	Mountain	3	1	1	3	4	2	4	2	2	2	5
5AD4DD2B	Bajhang	Mountain	3	1	2	3	2	2	4	1	4	3	5
5DC41958	Bajhang	Mountain	1	1	2	3	4	2	3	1	4	2	5
44B31C1B	Bajhang	Mountain	3	1	1	3	3	1	3	1	2	1	5
EF8A0B8D	Bajhang	Mountain	2	1	2	3	3	2	3	1	3	1	5
2B5156D7	Bajhang	Mountain	2	1	1	2	4	2	4	1	2	2	5
D5C57577	Bajhang	Mountain	2	1	2	3	2	2	4	1	2	1	5
BEA035DF	Bajhang	Mountain	3	1	1	3	4	2	4	1	2	1	5
9951D253	Bajhang	Mountain	3	1	1	3	2	2	4	1	2	3	5
9BC106B0	Bajhang	Mountain	1	1	1	3	4	2	3	1	4	2	4
3EA4FF3C	Bajhang	Mountain	3	1	2	3	1	2	4	1	4	1	5
36B580B1	Bajhang	Mountain	2	1	1	3	1	2	3	1	4	2	5
C4876E34	Bajhang	Mountain	2	1	1	3	3	2	4	1	2	2	5
9AE756FF	Bajhang	Mountain	2	1	1	3	1	2	4	1	2	3	5
E0A677AB	Bajhang	Mountain	2	2	1	3	1	2	4	1	2	1	5
7839C186	Bajhang	Mountain	3	1	1	3	3	1	4	2	3	1	5
3D7C58A9	Bajhang	Mountain	2	1	1	3	3	2	3	1	2	1	5
1408F94B	Bajhang	Mountain	2	1	1	2	4	2	4	1	4	2	5
CD7B361E	Bajhang	Mountain	2	1	1	3	1	2	3	1	4	2	5
E3CE5599	Bajhang	Mountain	2	1	2	3	3	2	3	1	2	2	5
0F3B9EDA	Bajhang	Mountain	2	1	1	3	1	2	3	1	4	3	4
9A4F71A1	Bajhang	Mountain	2	2	1	3	1	2	4	2	2	2	5
2C8FCEA2	Bajhang	Mountain	2	2	1	3	1	2	3	1	2	1	5
D137A96E	Bajhang	Mountain	1	2	1	1	3	2	4	1	4	1	5
AE49E8F1	Bajhang	Mountain	2	1	1	2	3	2	3	1	4	1	5
F5BE5C25	Darchula	Mountain	2	1	1	3	3	2	2	2	4	1	5
65E42867	Darchula	Mountain	2	1	1	3	3	1	1	1	2	1	3
B830DEE2	Darchula	Mountain	2	1	1	3	3	2	3	2	2	3	5
341987BF	Darchula	Mountain	2	1	1	3	3	1	4	2	3	2	5
27B923EC	Darchula	Mountain	2	1	1	3	2	2	3	1	4	1	5
1E3C7E61	Darchula	Mountain	3	1	2	3	1	2	2	2	4	2	5
24624800	Darchula	Mountain	2	1	1	3	3	1	3	0		2	5
29752891	Darchula	Mountain	2	1	1	2	3	2	3	1	2	3	5
6211290A	Darchula	Mountain	2	1	1	3	3	2	3	1	4	2	5
838F0820	Darchula	Mountain	1	1	2	3	3	2	3	2	2	2	5
B080B904	Darchula	Mountain	2	2	1	3	1	2	4	2	3	1	5
C1C64ABD	Darchula	Mountain	1	1	1	3	3	1	1	0	0	2	2
214C4227	Darchula	Mountain	2	1	1	2	3	1	3	1	2	2	5
15E07E3F	Darchula	Mountain	1	2	1	3	3	2	4	2	2	2	5
DE18ADAB	Darchula	Mountain	1	1	1	2	3	2	3	1		3	5
BD175C87	Darchula	Mountain	2	2	1	2	3	2	3	1	2	2	5
8212F99D	Darchula	Mountain	2	1	1	2	4	2	3	1	2	2	5
7C652BFC	Darchula	Mountain	3	2	1	3	1	2	3	2	2	2	5
2A8E401A	Darchula	Mountain	3	2	1	3	1	2	3	1	2	2
84AF1B25	Darchula	Mountain	3	1	1	2	1	2	4	10	4	2	5
D858B030	Darchula	Mountain	2	1	1	3	3	2	3	1	2	2	5
544B6A3F	Darchula	Mountain	1	1	1	2	3	2	4	1	2	2	5
121E159C	Darchula	Mountain	2	1	1	3	3	1	4	2	3	2	5
1C7926BF	Darchula	Mountain	2	1	1	3	3	2	4	2	3	2	5
C8221920	Darchula	Mountain	2	1	1	3	3	1	4	2	2	1	5
9E968354	Darchula	Mountain	2	1	1	3	2	2	4	2	4	2	5
FD500E9E	Darchula	Mountain	3	1	1	3	1	2	4	2	4	2	5
06406803	Darchula	Mountain	2	2	1	3	1	2	3	1	4	2	5
9E7EDD83	Darchula	Mountain	1	1	1	3	3	1	4	2	4	2	5
7E3C01F7	Darchula	Mountain	2	1	1	2	3	1	3	1	2	2
46665701	Darchula	Mountain	1	2	1	3	3	2	1	1	2	2	3
FBEDBCA9	Darchula	Mountain	1	1	1	2	3	2	4	10	4	2	5
84CF5773	Darchula	Mountain	2	1	1	3	3	2	4	2	3	2	5
CD7B5DC0	Darchula	Mountain	2	2	1	2	3	2	3	1	2	2	5
84498F12	Darchula	Mountain	2	1	1	2	4	2	4	2	2	1	5
30685C34	Darchula	Mountain	3	2	1	3	1	2	3	1		2	5
A4930D88	Darchula	Mountain	3	2	1	3	1	2	3	1	2	2	5
F0D4AF6D	Darchula	Mountain	3	1	1	2	1	2	3	1	2	2	5
2A0B4AB1	Kailali	Terai	2	1	1	3	3	1	4	3	4	1	5
C988C061	Kailali	Terai	2	1	1	3	2	2	4	4	3	3	5
49A1149C	Kailali	Terai	2	2	1	3	4	2	4	3	3	1	5
2989CDE3	Kailali	Terai	2	1	1	2	2	2	4	3	3	3	5
4F81EAFE	Kailali	Terai	2	1	1	3	3	2	4	1	2	2	5
DCAAFC7A	Kailali	Terai	3	1	1	3	2	2	3	1	2	2	5
1F16A7A0	Kailali	Terai	2	1	1	2	2	2	4	3	3	3	5
A0A44388	Kailali	Terai	2	1	1	2	1	2	4	1	2	2	5
1FC13573	Kailali	Terai	2	1	1	3	2	2	4	1	3	2	5
9F424ADA	Kailali	Terai	3	1	1	3	1	2	4	1	4	1	5
1C35D7EB	Kailali	Terai	1	1	1	3	3	2	3	2	4	1	5
52321649	Kailali	Terai	2	1	1	2	2	1	4	0		1	4
0E746AE6	Kailali	Terai	2	2	1	1	1	2	4	1	3	1	5
90E9FAB6	Kailali	Terai	1	2	1	3	3	2	4	3	3	1	5
8B498B1D	Kailali	Terai	1	1	1	2	3	2	4	1	2	2	5
70E5EA55	Kailali	Terai	2	1	1	1	1	2	3	1	2	1	5
96358920	Kailali	Terai	2	1	2	3	3	2	3	1	5	3	5
DEB9DD39	Kailali	Terai	1	2	1	3	2	2	2	1	2	2	5
9E18CAA9	Kailali	Terai	1	2	1	3	3	2	2	2	4	2	5
18261D2B	Kailali	Terai	2	2	1	2	1	2	4	1	2	3	5
98548F39	Kailali	Terai	3	1	1	3	1	2	4	1	2	2	5
3C743C67	Kailali	Terai	2	1	1	3	3	1	4	1	4	2	5
8D28D1F4	Kailali	Terai	2	1	1	3	2	2	3	2	4	2	5
868D6FB5	Kailali	Terai	2	2	1	3	4	2	4	0		3	4
6853753F	Kailali	Terai	2	1	1	2	2	2	4	1	3	2	5
07F6CF59	Kailali	Terai	2	1	1	3	2	2	4	3	3	1	5
760B68E2	Kailali	Terai	1	2	1	3	3	2	4	1	2	1	5
BCE0ABBB	Kailali	Terai	1	1	1	2	3	2	4	0		1	4
466D8E84	Kailali	Terai	2	1	1	1	1	2	4	1	3	1	5
B5592271	Kailali	Terai	2	1	1	3	3	2	3	1	2	1	5
570EA1E2	Kailali	Terai	2	2	1	2	1	2	3	1	5	1	5
52D66A9E	Kailali	Terai	2	1	1	3	2	2	2	1	2	1	5
56E31476	Kailali	Terai	3	1	1	3	1	2	2	2	4	3	5
03486428	Kailali	Terai	1	1	1	3	3	2	3	1	5	1	5
6F1BA5D2	Kailali	Terai	2	1	1	2	2	1	2	1	2	3	5
FDA88A1D	Kailali	Terai	2	2	1	1	1	2	2	2	4	2	5
A82CD4A1	Kailali	Terai	3	1	1	3	1	2	4	4	3	2	5
5304BF2C	Kailali	Terai	2	1	1	2	2	2	4	1	2	3	5
F5A1F430	Kailali	Terai	2	1	1	3	3	2	4	1	3	2	5
D214D10E	Kanchanpur	Terai	2	1	1	2	1	2	3	1	4	2	4
B15FE406	Kanchanpur	Terai	1	1	1	2	2	2	4	1	4	1	5
6F5C96B0	Kanchanpur	Terai	1	2	2	2	2	1	3			1	5
35980CDD	Kanchanpur	Terai	1	2	1	2	3	1	4	1	3	1	5
A66DFF16	Kanchanpur	Terai	2	1	1	1	3	2	4	3	4	1	5
9278F065	Kanchanpur	Terai	1	2	1	3	4	2	3	1	2	3	4
F2A222A9	Kanchanpur	Terai	1	2	1	3	3	2	3			2	5
D078FBF2	Kanchanpur	Terai	1	1	1	2	3	2	1	1	4	2	2
1D7EEA40	Kanchanpur	Terai	1	1	1	3	2	1	3	2	4	1	5
BB28A575	Kanchanpur	Terai	2	2	1	2	2	2	3	1	4	2	5
88BBFBD0	Kanchanpur	Terai	3	1	1	3	4	2	4	1	2	2	5
A52C6A0E	Kanchanpur	Terai	1	1	1	2	2	2	4	1	2	1	5
6A8225C3	Kanchanpur	Terai	1	2	1	2	3	2	4	1	2	2	5
D24836D4	Kanchanpur	Terai	2	1	1	2	1	2	3	2	2	1	5
B98D2291	Kanchanpur	Terai	2	1	1	3	2	2	4	0		1	5
7150AE30	Kanchanpur	Terai	2	1	1	2	2	2	4	1	2	1	5
0446692A	Kanchanpur	Terai	3	2	1	2	1	2	4	1	3	2	5
5A64F917	Kanchanpur	Terai	2	1	1	2	3	2	4	2	1	1	5
72D1DD6B	Kanchanpur	Terai	2	1	1	3	3	2	4	1	3	1	5
F21604F5	Kanchanpur	Terai	1	2	1	3	4	2	2			1	4
C641FB6E	Kanchanpur	Terai	3	1	1	2	2	2	3	2	4	2	5
B973773A	Kanchanpur	Terai	3	1	1	3	2	2	1	2	4	1	4
703D9CC8	Kanchanpur	Terai	1	2	1	2	2	1	4	1	2	2	5
9DAC3FAB	Kanchanpur	Terai	1	2	1	2	3	1	3	2	4	2	4
9C70F4A4	Kanchanpur	Terai	1	2	1	2	2	1	2	1	4	1	4
CB2C0905	Kanchanpur	Terai	1	2	1	2	3	1	3			1	4
3AAD9342	Kanchanpur	Terai	1	2	1	2	2	1	4	1	1	2	4
6F009FBE	Kanchanpur	Terai	1	2	1	3	4	2	2	1	2	1	3
29F5A97F	Kanchanpur	Terai	1	2	1	3	3	2	3	1	2	1	4
546064EE	Kanchanpur	Terai	1	1	1	2	3	2	1	1	4	1	2
09D8D726	Kanchanpur	Terai	1	2	1	3	3	2	3	1	4	1	3
775F8B14	Kanchanpur	Terai	3	1	1	3	4	2	3	1	4	3	4
EC98E2C0	Kanchanpur	Terai	1	1	1	2	2	2	4	3	4	1	5
AA86CBB1	Kanchanpur	Terai	1	2	1	2	3	2	3	1	4	1	5
4A340517	Kanchanpur	Terai	2	1	1	3	2	2	4	1	2	3	5
50F3C6CC	Kanchanpur	Terai	2	1	1	2	2	2	4	1	2	2	5
DAC4EC73	Kanchanpur	Terai	3	1	1	2	2	2	4	1	2	1	5
D62EBC04	Kanchanpur	Terai	3	1	1	3	2	2	4	1	2	2	5
779B5344	Kanchanpur	Terai	1	2	1	3	4	2	3	1	4	2	3
8BB4E8AD	Kanchanpur	Terai	2	2	1	2	2	2	4	1	4	1	5
5A766F1E	Baitadi	Hill	1	1	1	2	4	2	2	1	2	1	5
656EF099	Baitadi	Hill	1	2	1	2	2	2	4	4	3	1	5
588218C0	Baitadi	Hill	1	1	1	1	4	2	4	1	2	1	5
FFFDCBAF	Baitadi	Hill	2	2	1	3	1	2	4	2	4	1	5
2B4169D2	Baitadi	Hill	2	1	1	3	3	2	4	4	3	2	5
7A716D29	Baitadi	Hill	1	1	1	3	4	2	4	0		2	1
F80D70AA	Baitadi	Hill	3	1	1	3	3	2	4	1	4	2	5
CFD0E644	Baitadi	Hill	2	2	1	1	4	2	4	1	2	2	5
EB66C9D8	Baitadi	Hill	2	1	1	2	3	2	4	1	2	1	5
6B0EC8E5	Baitadi	Hill	2	1	1	2	2	1	3	1	2	2	5
E8A591C0	Baitadi	Hill	2	1	1	3	1	1	3	1	3	1	4
0A112988	Baitadi	Hill	1	1	1	3	3	2	3	1	4	2	5
A2E58F03	Baitadi	Hill	1	1	1	3	3	2	4	2	4	1	3
6300A580	Baitadi	Hill	1	2	1	2	3	2	4	3	2	1	5
25B90CA7	Baitadi	Hill	2	1	1	3	2	1	3	2	4	1	5
3FE9CF27	Baitadi	Hill	1	1	1	1	4	2	3	0		1	3
0FC6D6E0	Baitadi	Hill	2	2	1	3	1	2	3	1	4	1	5
47936CCE	Baitadi	Hill	2	1	1	3	3	2	4	2	4	2	5
4E44EFFC	Baitadi	Hill	1	1	1	3	4	2	2	1	4	1	5
33832470	Baitadi	Hill	3	1	1	3	3	2	4	0		2	1
1C962796	Baitadi	Hill	2	2	1	1	4	2	4	1	4	1	5
D4F088C6	Baitadi	Hill	2	1	1	3	3	2	3	0		2
79360D91	Baitadi	Hill	1	1	1	3	4	2	3	1	4	1	4
A3751F86	Baitadi	Hill	3	1	1	3	3	2	3	0		1	5
3F028CCA	Baitadi	Hill	2	1	1	2	3	2	3	1	3	2	5
6DDEAE34	Baitadi	Hill	2	1	1	2	2	1	3	1	4	2	5
0715203F	Baitadi	Hill	2	1	1	3	1	1	4	1	2	1	5
5AE1F33B	Baitadi	Hill	1	1	1	3	3	2	4	1	4	1	5
D1FD7ED9	Baitadi	Hill	2	1	1	2	2	1	4	1	2	1	5
7F6994E7	Baitadi	Hill	2	1	1	3	1	1	2	1	4	1	5
C68DEFFE	Baitadi	Hill	1	1	1	3	3	2	3	2	4	2	5
F5601A9D	Baitadi	Hill	1	1	1	3	3	2	3	0		1	5
0934F1E3	Baitadi	Hill	1	2	1	2	3	2	3	1	3	2	5
80CB8F9C	Baitadi	Hill	1	1	2	3	4	2	3	1	4	2	5
43A0F6AD	Baitadi	Hill	3	1	1	3	3	2	4	1	2	2	5
FECB1AF9	Baitadi	Hill	2	2	1	1	4	2	4	1	4	1	5
788D2942	Baitadi	Hill	2	1	2	2	3	2	4	1	2	1	5
24DC9CC1	Baitadi	Hill	3	1	1	3	3	2	4	1	2	2	5
851ABECB	Baitadi	Hill	2	2	1	1	4	2	2	1	4	2	5
C4FBA941	Baitadi	Hill	1	1	1	3	4	2	2	1	4	1	5
AE4A5058	Dadeldhura	Hill	2	1	1	2	3	2	4	4	2,4	1	5
85F4F12B	Dadeldhura	Hill	2	1	1	3	2	2	4	1	4	2	5
95CFDC21	Dadeldhura	Hill	2	2	1	1	2	2	4	2	2	1	5
818BB183	Dadeldhura	Hill	3	1	1	2	3	2	3	2	2,4	1	5
6B9E857C	Dadeldhura	Hill	3	1	1	3	2	2	3	1	3	1	5
6C75584A	Dadeldhura	Hill	2	1	1	3	2	2	4	2	2	1	5
29AD829C	Dadeldhura	Hill	2	1	1	1	3	2	4	2	4	1	5
94974BEB	Dadeldhura	Hill	2	1	1	1	3	2	4	2	4	1	5
49F89B1D	Dadeldhura	Hill	3	1	1	2	1	2	3	1	4	1	5
3EC9E632	Dadeldhura	Hill	2	1	1	3	1	2	4	2	2	1	5
9D7B27A0	Dadeldhura	Hill	3	1	1	3	1	2	3	2	4	1	2
D8E37D5F	Dadeldhura	Hill	3	1	1	1	1	2	4	2	3	1	5
9CA2D0E8	Dadeldhura	Hill	2	1	1	3	2	1	4	3	2,5	1	2
7DFF3EB3	Dadeldhura	Hill	3	1	1	3	1	1	4	1	2	2	5
1F6EEE07	Dadeldhura	Hill	2	1	1	1	1	1	3	1	3	1	4
0996ED37	Dadeldhura	Hill	3	1	1	2	4	1	3	1	4	1	5
9AB154D4	Dadeldhura	Hill	2	1	1	3	3	2	4	1	2	1	5
DEC2C29B	Dadeldhura	Hill	1	2	1	1	2	1	3	1	2	1	5
03E0BC68	Dadeldhura	Hill	1	2	1	1	3	1	3	1	4	1	5
8C45CB31	Dadeldhura	Hill	2	1	1	2	2	1	3	1	3	1	5
E299D38E	Dadeldhura	Hill	3	1	1	1	1	2	3	1	4	1	5
83D082A1	Dadeldhura	Hill	3	1	1	3	1	2	4	1	2	1	5
F230B362	Dadeldhura	Hill	2	1	1	2	3	2	3	2	2,4	1	5
22A82E46	Dadeldhura	Hill	1	1	1	1	1	2	3	2	5	1	5
B5B0E069	Dadeldhura	Hill	2	1	1	2	2	2	3	1	3	1	5
BF60DC06	Dadeldhura	Hill	2	1	1	2	3	2	4	2	5	1	5
59B631F3	Dadeldhura	Hill	2	1	1	3	3	2	3	1	4	1	5
8F272F84	Dadeldhura	Hill	2	1	1	3	2	2	4	2	2	1	5
729861C1	Dadeldhura	Hill	2	2	1	1	2	2	4	4	2,4	1	5
D45FDF5B	Dadeldhura	Hill	3	1	1	2	3	2	3	2	4	1	2
76E64762	Dadeldhura	Hill	3	1	1	3	2	2	4	2	3	1	5
F0281178	Dadeldhura	Hill	2	1	1	1	3	2	4	1	2	1	5
A81E7AC7	Dadeldhura	Hill	2	1	1	2	2	2	3	1	2	1	5
F2363EB3	Dadeldhura	Hill	3	1	1	3	1	2	3	1	4	1	5
57DBF95B	Dadeldhura	Hill	3	1	1	1	1	2	4	1	4	1	5
E6AB30C0	Dadeldhura	Hill	2	1	1	3	3	2	3	1	3	1	5
39E1DC95	Dadeldhura	Hill	3	1	1	3	1	2	3	1	3	1	4
B892810B	Dadeldhura	Hill	2	1	1	2	3	2	3	1	4	1	5
A9F56766	Dadeldhura	Hill	1	1	1	1	1	2	4	1	2	1	5
A77FA8AC	Dadeldhura	Hill	3	1	1	3	1	1	3	2	5	1	5

[truncated: 2 more sheets: Sheet4, Sheet3]
